# Supplementary material for: Benzyl­sulfamide
Source: Acta Crystallogr Sect E Struct Rep Online. 2011 May 28;67(Pt 6):o1551–2. doi: 10.1107/S1600536811019490 (PMC3120398; doi:10.1107/S1600536811019490)
Supplement: Supplementary file 2 [file e-67-o1551-Isup2.hkl]

# 
# h,k,l, Fc-squared, Fo-squared, sigma(Fo-squared) and status flag 
# 
data_I
_shelx_title ' s92 in P2(1)2(1)2(1)' 
_shelx_refln_list_code          4 
_shelx_F_calc_maximum       81.09 
_exptl_crystal_F_000       552.00 
_reflns_d_resolution_high  0.8107 
 
loop_ 
 _symmetry_equiv_pos_as_xyz 
 'x, y, z' 
 '-x+1/2, -y, z+1/2' 
 '-x, y+1/2, -z+1/2' 
 'x+1/2, -y+1/2, -z' 
 
_cell_length_a     7.8426 
_cell_length_b    10.5549 
_cell_length_c    14.6694 
_cell_angle_alpha  90.000 
_cell_angle_beta   90.000 
_cell_angle_gamma  90.000 
 
_shelx_F_squared_multiplier     1.000 
 
loop_ 
 _refln_index_h 
 _refln_index_k 
 _refln_index_l 
 _refln_F_squared_calc 
 _refln_F_squared_meas 
 _refln_F_squared_sigma 
 _refln_observed_status 
   4   0   0        6.60        5.02      1.27 o 
   6   0   0       93.12       79.66      3.69 o 
   8   0   0       81.54       81.73      6.39 o 
   1   1   0     1948.74     1835.33     57.03 o 
   2   1   0     3456.78     3178.50     56.81 o 
   3   1   0      199.71      236.49      3.50 o 
   4   1   0      168.78      157.29      2.53 o 
   5   1   0       18.80       24.80      1.26 o 
   6   1   0     1282.38     1324.96     14.96 o 
   7   1   0      537.66      535.85      8.03 o 
   8   1   0      597.75      625.86     14.65 o 
   9   1   0      109.31      105.00      5.49 o 
   3   2   0      321.44      285.88      3.85 o 
   4   2   0      128.38      134.70      4.13 o 
   5   2   0     1018.23     1000.71     12.03 o 
   6   2   0        0.00        3.09      1.12 o 
   7   2   0       43.14       42.58      1.86 o 
   8   2   0      520.70      539.66     13.13 o 
   9   2   0        5.47       10.90      2.49 o 
   1   3   0      689.78      626.06      7.47 o 
   2   3   0       89.71      112.23      1.79 o 
   3   3   0     1490.70     1468.57     16.06 o 
   4   3   0        7.71        6.69      0.86 o 
   5   3   0       34.91       37.52      1.72 o 
   6   3   0        1.70        4.45      1.12 o 
   7   3   0      741.74      765.24     12.94 o 
   8   3   0        5.08        4.08      1.44 o 
   9   3   0       49.41       39.72      2.77 o 
   0   4   0     1665.97     1620.52     42.98 o 
   1   4   0       73.94       76.44      1.42 o 
   2   4   0      507.84      526.89      6.86 o 
   3   4   0     1631.51     1722.90     18.81 o 
   4   4   0     3157.23     3272.71     30.93 o 
   5   4   0      520.45      544.84      6.52 o 
   6   4   0     1980.28     2097.09     27.78 o 
   7   4   0       57.34       52.87      2.29 o 
   8   4   0       18.25       17.26      1.35 o 
   9   4   0      343.18      360.45     24.20 o 
   1   5   0      456.78      444.32      5.47 o 
   2   5   0     3723.55     3724.65     40.90 o 
   3   5   0      247.00      260.41      4.07 o 
   4   5   0     1276.28     1279.95     13.70 o 
   5   5   0       53.49       55.15      1.53 o 
   6   5   0      212.83      209.69      4.48 o 
   7   5   0        3.55        1.94      0.96 o 
   8   5   0       98.55      111.81      4.93 o 
   0   6   0     1565.87     1678.66     25.91 o 
   1   6   0      715.49      645.96      7.03 o 
   2   6   0        1.36        4.24      0.72 o 
   3   6   0      106.15      127.67      3.69 o 
   4   6   0     2639.92     2657.70     31.37 o 
   5   6   0     2767.74     2861.17     36.68 o 
   6   6   0     1576.24     1593.60     29.65 o 
   7   6   0       13.76       10.03      1.54 o 
   8   6   0       24.76       32.45      2.74 o 
   1   7   0      670.00      711.06      9.99 o 
   2   7   0     1020.10      990.27     11.21 o 
   3   7   0     5218.99     5470.77     63.57 o 
   4   7   0      149.47      161.09      3.59 o 
   5   7   0       21.40       25.34      1.71 o 
   6   7   0        0.47        3.61      1.11 o 
   7   7   0      266.79      261.77      8.44 o 
   8   7   0       35.27       33.78      3.19 o 
   0   8   0      139.33      142.91      5.94 o 
   1   8   0      175.35      147.74      5.27 o 
   2   8   0     1426.95     1493.10     17.89 o 
   3   8   0      915.13      936.00     12.84 o 
   4   8   0       50.25       42.40      1.94 o 
   5   8   0     1445.81     1488.79     31.02 o 
   6   8   0       39.68       39.56      1.92 o 
   7   8   0      143.61      115.62      6.13 o 
   1   9   0      680.39      688.15     11.59 o 
   2   9   0     1175.34     1219.34     20.25 o 
   3   9   0     1406.01     1425.94     26.50 o 
   4   9   0      707.87      703.88     15.42 o 
   5   9   0       17.33       17.17      1.36 o 
   6   9   0       24.20       18.88      2.04 o 
   0  10   0     1294.51     1388.26     51.12 o 
   1  10   0       16.02       20.64      1.89 o 
   2  10   0      270.25      271.95      9.19 o 
   3  10   0      350.62      328.77      7.75 o 
   4  10   0      171.34      166.15      4.36 o 
   5  10   0        3.80        2.00      1.34 o 
   6  10   0        0.67        0.00      2.39 o 
   1  11   0       54.00       67.46      5.75 o 
   2  11   0     1058.76     1010.07     33.17 o 
   3  11   0      751.18      748.77     24.34 o 
   4  11   0      119.41      123.01      4.99 o 
   5  11   0       15.27       10.63      1.68 o 
   0  12   0      484.77      445.66     31.47 o 
   1  12   0      830.92      877.89     36.53 o 
   2  12   0       25.92       18.50      2.58 o 
   3  12   0      133.37      128.28      7.59 o 
   3   0   1        0.12        0.00      1.55 o 
   4   0   1       61.44       61.53      2.07 o 
   5   0   1       24.73       29.41      2.18 o 
   6   0   1     2823.93     2901.89     30.16 o 
   7   0   1       60.21       61.33      2.13 o 
   8   0   1      168.06      171.06      4.70 o 
   9   0   1       36.09       39.47      3.21 o 
  -9   1   1      516.12      538.88     18.13 o 
  -8   1   1      915.48      966.52     16.89 o 
  -7   1   1      126.90      131.36      3.64 o 
  -6   1   1      505.00      509.80      7.66 o 
  -5   1   1      715.44      697.63      7.46 o 
  -4   1   1     1584.19     1600.20     17.21 o 
  -3   1   1      439.90      466.92      5.74 o 
  -1   1   1     1897.92     1755.44     75.91 o 
   1   1   1     1862.09     1699.10     67.05 o 
   3   1   1      450.11      475.44      6.57 o 
   4   1   1     1597.35     1642.23     22.94 o 
   5   1   1      707.59      681.66      7.50 o 
   6   1   1      497.77      501.41      6.28 o 
   7   1   1      127.84      139.76      3.27 o 
   8   1   1      915.31      934.61     18.66 o 
   9   1   1      531.17      523.28     19.54 o 
  -9   2   1       13.02       10.65      3.68 o 
  -8   2   1       71.87       80.99      3.61 o 
  -7   2   1     1129.95     1175.12     18.51 o 
  -6   2   1       56.95       64.11      2.37 o 
  -5   2   1      521.93      528.87      7.04 o 
  -4   2   1      419.03      437.58      5.56 o 
  -3   2   1       51.10       66.49      1.83 o 
  -2   2   1     1623.59     1599.76     19.59 o 
   0   2   1      707.93      603.17     73.29 o 
   2   2   1     1626.90     1602.64     22.70 o 
   3   2   1       57.21       70.30      1.52 o 
   4   2   1      415.00      436.76      4.93 o 
   5   2   1      524.27      534.75      6.31 o 
   6   2   1       55.04       61.37      2.26 o 
   7   2   1     1121.54     1147.37     18.36 o 
   8   2   1       69.27       70.03      3.04 o 
   9   2   1       12.90       15.12      3.20 o 
  -9   3   1      590.99      638.07     26.54 o 
  -8   3   1      112.58      114.25      4.06 o 
  -7   3   1      519.11      513.28      8.59 o 
  -6   3   1      274.49      261.42      4.42 o 
  -5   3   1      539.04      558.96      6.88 o 
  -4   3   1     2310.99     2438.30     25.05 o 
  -3   3   1     1467.99     1421.28     16.08 o 
  -2   3   1     1543.99     1563.65     17.72 o 
  -1   3   1     4842.39     4914.13     85.10 o 
   0   3   1     3482.26     3527.88     74.68 o 
   1   3   1     4934.34     5040.64     70.84 o 
   2   3   1     1545.69     1532.39     22.46 o 
   3   3   1     1446.53     1404.51     18.68 o 
   4   3   1     2329.91     2415.41     26.74 o 
   5   3   1      534.45      563.31      7.00 o 
   6   3   1      275.57      261.51      4.32 o 
   7   3   1      524.58      521.80      9.71 o 
   8   3   1      116.36      112.25      5.33 o 
   9   3   1      590.84      613.87     35.71 o 
  -9   4   1       13.35        9.35      1.85 o 
  -8   4   1      223.95      217.61      6.75 o 
  -7   4   1       91.18       91.01      2.76 o 
  -6   4   1     1505.54     1511.76     19.96 o 
  -5   4   1      104.16       99.68      2.35 o 
  -4   4   1      432.46      457.49      4.81 o 
  -3   4   1     1640.54     1641.69     15.52 o 
  -2   4   1      252.65      242.27      2.73 o 
  -1   4   1      369.31      397.77      5.29 o 
   0   4   1      147.48      154.85      2.20 o 
   1   4   1      362.28      389.77      5.63 o 
   2   4   1      273.28      255.69      3.43 o 
   3   4   1     1641.53     1629.12     19.63 o 
   4   4   1      423.25      445.06      5.41 o 
   5   4   1      100.75      102.84      2.92 o 
   6   4   1     1514.97     1482.35     24.68 o 
   7   4   1       83.88       83.81      2.75 o 
   8   4   1      220.29      211.00      7.76 o 
   9   4   1       13.39        5.56      6.12 o 
  -8   5   1      355.23      359.89     10.44 o 
  -7   5   1       77.08       81.66      2.66 o 
  -6   5   1       12.00       14.86      1.38 o 
  -5   5   1      930.04      897.10     10.22 o 
  -4   5   1     1084.68     1060.48     10.68 o 
  -3   5   1     2034.94     2089.50     22.95 o 
  -2   5   1      288.38      325.83      4.04 o 
  -1   5   1      867.24      907.00     11.22 o 
   0   5   1     1318.07     1265.98     16.16 o 
   1   5   1      872.32      913.74     12.83 o 
   2   5   1      293.31      329.39      4.86 o 
   3   5   1     2038.28     2084.37     22.61 o 
   4   5   1     1096.31     1081.51     11.32 o 
   5   5   1      933.38      902.49     11.32 o 
   6   5   1        9.72       10.86      1.35 o 
   7   5   1       78.00       79.37      2.54 o 
   8   5   1      357.01      387.56     10.93 o 
  -8   6   1      282.36      289.58     10.20 o 
  -7   6   1     1070.07     1064.63     24.79 o 
  -6   6   1       95.96      106.40      2.65 o 
  -5   6   1     1352.50     1344.61     17.41 o 
  -4   6   1      139.91      138.97      3.16 o 
  -3   6   1       67.10       63.25      2.01 o 
  -2   6   1      758.21      706.12      9.46 o 
  -1   6   1      344.06      346.42      5.98 o 
   0   6   1       15.08       15.17      0.91 o 
   1   6   1      350.18      356.05      6.45 o 
   2   6   1      744.63      696.41      8.46 o 
   3   6   1       65.05       66.89      1.80 o 
   4   6   1      139.01      142.90      3.22 o 
   5   6   1     1357.84     1366.00     18.61 o 
   6   6   1       94.29      102.99      2.64 o 
   7   6   1     1075.69     1079.45     27.17 o 
   8   6   1      281.47      295.43      8.18 o 
  -8   7   1      134.75      126.63      7.41 o 
  -7   7   1      265.62      252.42      8.44 o 
  -6   7   1       61.99       52.57      2.06 o 
  -5   7   1      828.26      832.93     13.99 o 
  -4   7   1     1105.68     1153.51     15.13 o 
  -3   7   1     1089.33     1098.47     13.44 o 
  -2   7   1       20.54       24.02      0.95 o 
  -1   7   1      703.00      758.63      8.43 o 
   0   7   1        0.13        1.01      0.74 o 
   1   7   1      694.24      727.06     10.67 o 
   2   7   1       19.51       23.40      1.39 o 
   3   7   1     1090.87     1074.06     13.13 o 
   4   7   1     1094.18     1174.09     14.74 o 
   5   7   1      840.18      831.36     13.29 o 
   6   7   1       63.86       55.61      2.15 o 
   7   7   1      262.08      244.19      7.71 o 
   8   7   1      134.24      126.53      6.90 o 
  -7   8   1      662.87      669.10     25.04 o 
  -6   8   1      261.04      235.82      6.77 o 
  -5   8   1      304.22      310.52      7.17 o 
  -4   8   1      121.15      123.91      2.81 o 
  -3   8   1     1338.09     1338.56     17.72 o 
  -2   8   1      100.34       98.95      2.07 o 
  -1   8   1      160.11      157.04      2.94 o 
   0   8   1      411.12      424.21      6.44 o 
   1   8   1      152.65      144.85      4.01 o 
   2   8   1      106.03      103.29      1.97 o 
   3   8   1     1315.91     1268.73     35.04 o 
   4   8   1      119.03      124.54      3.05 o 
   5   8   1      305.82      315.86      7.02 o 
   6   8   1      265.94      255.82      7.92 o 
   7   8   1      675.03      667.25     25.50 o 
  -6   9   1       86.26       81.84      5.33 o 
  -5   9   1      218.59      213.54      6.33 o 
  -4   9   1     1022.82     1054.83     19.81 o 
  -3   9   1      248.06      239.61      5.90 o 
  -2   9   1      190.16      190.99      4.16 o 
  -1   9   1      134.47      134.44      2.88 o 
   0   9   1       10.60        7.94      0.63 o 
   1   9   1      131.41      131.09      3.52 o 
   2   9   1      186.81      188.75      5.84 o 
   3   9   1      247.25      237.79      5.28 o 
   4   9   1     1012.78     1010.25     23.20 o 
   5   9   1      218.06      210.85      5.30 o 
   6   9   1       91.66       87.63      4.27 o 
  -6  10   1      100.25       95.15      6.56 o 
  -5  10   1       13.23       20.41      3.14 o 
  -4  10   1       22.97       19.16      1.99 o 
  -3  10   1       41.31       40.76      1.84 o 
  -2  10   1      403.17      411.05     10.64 o 
  -1  10   1      809.20      820.06     19.33 o 
   0  10   1       21.12       18.27      1.82 o 
   1  10   1      811.48      796.22     26.29 o 
   2  10   1      390.06      378.06     10.94 o 
   3  10   1       42.27       44.72      2.33 o 
   4  10   1       20.70       17.71      1.31 o 
   5  10   1       13.77       16.37      1.41 o 
   6  10   1      100.94       97.08      6.44 o 
  -5  11   1      133.04      117.08      7.66 o 
  -4  11   1      127.57      111.52      5.21 o 
  -3  11   1      248.76      261.31      7.85 o 
  -2  11   1       40.00       34.78      2.88 o 
  -1  11   1      169.37      161.90      7.73 o 
   0  11   1       72.78       79.14      3.81 o 
   1  11   1      161.28      158.54      9.60 o 
   2  11   1       41.37       40.34      3.25 o 
   3  11   1      246.05      246.32     11.84 o 
   4  11   1      129.49      123.40      6.40 o 
   5  11   1      127.41      115.85      6.02 o 
  -3  12   1      243.41      254.18     12.89 o 
  -2  12   1       75.37       72.08      3.89 o 
  -1  12   1      293.27      296.10     13.94 o 
   0  12   1      921.14      920.13     46.51 o 
   1  12   1      305.12      313.52     15.15 o 
   2  12   1       73.03       62.27      5.02 o 
   3  12   1      247.59      274.51     26.02 o 
   0  13   1       20.87       18.47      2.75 o 
   1   0   2      450.73      417.86      7.84 o 
   2   0   2       12.93        7.96      0.81 o 
   3   0   2        0.03        0.32      0.71 o 
   4   0   2     1022.05      966.16     10.74 o 
   5   0   2        0.33        1.10      0.98 o 
   6   0   2     1578.13     1641.48     17.72 o 
   7   0   2      238.91      247.35      3.89 o 
   8   0   2      368.28      380.96      8.50 o 
   9   0   2        4.44        6.71      2.36 o 
  -9   1   2       97.47      108.49      5.86 o 
  -8   1   2      380.11      400.66      9.78 o 
  -7   1   2     1137.30     1172.69     18.95 o 
  -6   1   2     2044.46     2153.64     23.60 o 
  -5   1   2       34.35       34.18      1.29 o 
  -4   1   2      324.94      327.59      4.38 o 
  -3   1   2       24.32       16.12      1.26 o 
  -2   1   2     2150.10     1913.37     24.14 o 
  -1   1   2     1288.50     1199.70     41.62 o 
   1   1   2     1308.53     1262.38     51.49 o 
   2   1   2     2191.11     1951.17     26.62 o 
   3   1   2       22.34       14.00      0.92 o 
   4   1   2      329.41      330.64      3.85 o 
   5   1   2       31.74       34.70      1.78 o 
   6   1   2     2059.87     2145.39     21.71 o 
   7   1   2     1129.97     1148.22     16.37 o 
   8   1   2      380.42      391.27     10.14 o 
   9   1   2       96.78      102.12      6.77 o 
  -9   2   2       54.09       47.26      3.65 o 
  -8   2   2      345.41      330.08      8.93 o 
  -7   2   2       87.80       88.08      2.50 o 
  -6   2   2      333.98      352.98      5.24 o 
  -5   2   2     1243.57     1242.38     13.12 o 
  -4   2   2     1986.52     2134.90     23.45 o 
  -3   2   2      336.93      380.23      4.70 o 
  -2   2   2     1381.72     1359.21     14.61 o 
  -1   2   2      801.34      739.66     16.41 o 
   1   2   2      779.76      739.71     22.54 o 
   2   2   2     1396.27     1378.87     18.92 o 
   3   2   2      338.65      387.40      4.53 o 
   4   2   2     1994.59     2125.35     23.38 o 
   5   2   2     1232.93     1222.08     11.59 o 
   6   2   2      334.67      350.64      6.32 o 
   7   2   2       85.81       85.64      2.23 o 
   8   2   2      337.81      326.88     13.05 o 
   9   2   2       46.04       52.28      4.54 o 
  -9   3   2       17.12       23.15      3.06 o 
  -8   3   2      209.58      221.58      6.23 o 
  -7   3   2      457.80      474.46      8.89 o 
  -6   3   2      349.55      327.92      5.14 o 
  -5   3   2      108.74      120.45      2.90 o 
  -4   3   2      778.74      787.77      8.63 o 
  -3   3   2     2073.50     2168.65     22.70 o 
  -2   3   2       55.65       66.08      1.58 o 
  -1   3   2      696.61      666.22      9.02 o 
   0   3   2        0.45        0.00      0.49 o 
   1   3   2      718.57      662.28     12.81 o 
   2   3   2       56.42       67.51      1.66 o 
   3   3   2     2134.60     2202.38     29.63 o 
   4   3   2      785.32      800.92     10.11 o 
   5   3   2      107.65      114.75      2.33 o 
   6   3   2      347.33      324.45      5.77 o 
   7   3   2      461.04      497.28     10.19 o 
   8   3   2      205.66      203.24      6.58 o 
   9   3   2       16.69       20.11      4.94 o 
  -9   4   2       64.43       75.46      5.34 o 
  -8   4   2      349.26      322.81      9.43 o 
  -7   4   2      538.73      524.46     10.83 o 
  -6   4   2      400.95      430.52      7.28 o 
  -5   4   2      190.84      188.15      3.08 o 
  -4   4   2      545.52      594.36      7.14 o 
  -3   4   2     1552.72     1617.66     17.40 o 
  -2   4   2      441.70      472.72      4.89 o 
  -1   4   2        3.14        2.36      0.49 o 
   0   4   2     5104.99     4971.83     73.76 o 
   1   4   2        3.07        1.78      0.59 o 
   2   4   2      442.91      474.03      6.44 o 
   3   4   2     1567.80     1632.79     21.47 o 
   4   4   2      522.85      544.83      7.28 o 
   5   4   2      202.14      198.32      3.34 o 
   6   4   2      386.88      399.71      6.93 o 
   7   4   2      532.30      511.74     12.99 o 
   8   4   2      346.76      342.07     11.80 o 
   9   4   2       58.75       59.68     10.53 o 
  -8   5   2      105.18      112.90      3.45 o 
  -7   5   2      442.53      406.12      8.64 o 
  -6   5   2       61.16       63.78      1.96 o 
  -5   5   2      542.16      579.21      7.40 o 
  -4   5   2      107.47      111.16      2.28 o 
  -3   5   2      221.67      245.40      3.58 o 
  -2   5   2     2280.75     2246.49     22.43 o 
  -1   5   2      762.09      792.00      8.89 o 
   0   5   2       87.41       90.03      2.48 o 
   1   5   2      753.45      763.00     11.70 o 
   2   5   2     2302.47     2256.21     24.02 o 
   3   5   2      222.85      245.98      3.73 o 
   4   5   2      110.40      115.83      4.29 o 
   5   5   2      545.35      576.04      8.59 o 
   6   5   2       69.82       71.05      2.22 o 
   7   5   2      443.63      412.91      8.57 o 
   8   5   2      106.01      117.17      4.57 o 
  -8   6   2       96.05      114.19      7.65 o 
  -7   6   2      492.68      490.25     12.98 o 
  -6   6   2       67.98       73.87      1.99 o 
  -5   6   2      698.60      715.51      9.77 o 
  -4   6   2      538.43      550.07      6.27 o 
  -3   6   2      239.89      221.96      2.83 o 
  -2   6   2      279.33      285.36      4.14 o 
  -1   6   2     1256.68     1259.04     16.61 o 
   0   6   2      595.28      617.58      8.42 o 
   1   6   2     1258.56     1274.50     16.53 o 
   2   6   2      276.80      265.90      3.93 o 
   3   6   2      233.59      228.03      3.26 o 
   4   6   2      542.87      567.21      7.94 o 
   5   6   2      674.34      689.25     11.04 o 
   6   6   2       71.28       69.78      2.34 o 
   7   6   2      490.44      474.96     13.49 o 
   8   6   2       97.56      105.23      4.81 o 
  -8   7   2      172.09      167.00      9.48 o 
  -7   7   2       90.81       85.98      3.27 o 
  -6   7   2       38.98       38.61      2.15 o 
  -5   7   2      120.81      119.08      2.91 o 
  -4   7   2       61.13       67.25      1.90 o 
  -3   7   2     1792.45     1824.25     21.60 o 
  -2   7   2      199.11      192.17      2.83 o 
  -1   7   2      820.19      846.65      9.37 o 
   0   7   2      182.87      199.91      3.22 o 
   1   7   2      817.81      827.10     21.00 o 
   2   7   2      201.59      194.97      3.08 o 
   3   7   2     1786.33     1795.28     22.02 o 
   4   7   2       62.20       65.83      1.79 o 
   5   7   2      122.98      117.21      2.77 o 
   6   7   2       36.95       36.84      1.53 o 
   7   7   2       99.81      101.83      3.78 o 
   8   7   2      176.02      176.63      8.31 o 
  -7   8   2       63.71       47.73      2.75 o 
  -6   8   2      216.74      198.47      5.86 o 
  -5   8   2      255.87      271.27      6.09 o 
  -4   8   2      165.91      166.55      3.76 o 
  -3   8   2      334.10      340.53      5.17 o 
  -2   8   2      227.56      240.43      4.07 o 
  -1   8   2      506.58      499.70      6.09 o 
   0   8   2       15.65       20.52      1.37 o 
   1   8   2      512.09      506.83      9.12 o 
   2   8   2      221.79      228.96      4.22 o 
   3   8   2      329.67      333.18      5.69 o 
   4   8   2      162.53      168.77      3.63 o 
   5   8   2      253.87      282.91      6.84 o 
   6   8   2      211.39      199.01      6.52 o 
   7   8   2       65.52       55.65      3.31 o 
  -6   9   2       13.12        9.33      2.82 o 
  -5   9   2       29.79       26.31      1.39 o 
  -4   9   2       14.89       19.50      1.20 o 
  -3   9   2      304.09      314.19      5.96 o 
  -2   9   2      739.42      756.21     14.07 o 
  -1   9   2       12.01        8.83      0.97 o 
   0   9   2       36.40       38.77      1.90 o 
   1   9   2       13.53       11.01      1.58 o 
   2   9   2      734.10      720.62     18.46 o 
   3   9   2      302.29      314.42      7.01 o 
   4   9   2       14.25       16.69      1.11 o 
   5   9   2       30.31       29.18      2.49 o 
   6   9   2       14.31       17.49      2.03 o 
  -6  10   2      194.48      213.01     13.58 o 
  -5  10   2       48.75       42.03      2.91 o 
  -4  10   2      476.89      505.89     16.77 o 
  -3  10   2      233.71      224.52      6.64 o 
  -2  10   2       33.91       28.16      1.27 o 
  -1  10   2      116.99      106.80      2.63 o 
   0  10   2       35.11       36.23      1.91 o 
   1  10   2      114.61      103.86      3.18 o 
   2  10   2       34.20       35.04      2.45 o 
   3  10   2      230.27      222.13      8.40 o 
   4  10   2      478.37      506.13     15.11 o 
   5  10   2       47.64       45.06      7.13 o 
   6  10   2      197.13      216.14     15.42 o 
  -5  11   2        6.33        8.32      4.18 o 
  -4  11   2       94.68       91.29      4.34 o 
  -3  11   2      461.19      456.28     13.78 o 
  -2  11   2       32.86       30.81      1.67 o 
  -1  11   2       45.83       47.05      2.44 o 
   0  11   2        7.75       11.92      4.72 o 
   1  11   2       46.33       45.03      2.55 o 
   2  11   2       38.94       32.58      2.46 o 
   3  11   2      458.74      451.68     25.78 o 
   4  11   2       93.93       95.72      4.76 o 
   5  11   2        6.17        7.06      2.47 o 
  -3  12   2       74.31       73.34      3.90 o 
  -2  12   2       36.19       33.54      2.78 o 
  -1  12   2       29.44       27.01      3.03 o 
   0  12   2       81.87       77.28      5.62 o 
   1  12   2       25.58       29.30      8.46 o 
   2  12   2       37.30       37.78      3.27 o 
   3  12   2       77.53       76.36      5.53 o 
   2   0   3     1967.99     1661.70     23.62 o 
   3   0   3       88.78       90.88      1.97 o 
   4   0   3     1364.69     1388.04     17.20 o 
   5   0   3      950.74     1018.75     11.25 o 
   6   0   3     1074.58     1047.85     12.93 o 
   7   0   3       34.06       33.85      2.35 o 
   8   0   3       30.50       31.50      2.96 o 
   9   0   3      238.52      242.91     13.88 o 
  -9   1   3      121.18      118.24      6.46 o 
  -8   1   3      156.30      161.35      6.02 o 
  -7   1   3       63.40       68.29      2.59 o 
  -6   1   3      279.90      282.55      4.44 o 
  -5   1   3      374.27      380.13      5.13 o 
  -4   1   3     1040.14     1050.69     12.12 o 
  -3   1   3      956.15      967.64     13.19 o 
  -2   1   3      287.72      258.76      3.80 o 
  -1   1   3     1620.61     1558.52     46.81 o 
   2   1   3      291.03      272.38      3.78 o 
   3   1   3      970.56      993.12     12.32 o 
   4   1   3     1019.30     1015.51     11.88 o 
   5   1   3      388.75      390.94      5.16 o 
   6   1   3      277.80      277.70      5.09 o 
   7   1   3       59.63       60.24      2.30 o 
   8   1   3      162.71      150.62      5.07 o 
   9   1   3      115.54      113.72      8.23 o 
  -9   2   3        1.34        3.07      2.40 o 
  -8   2   3      149.87      145.70      7.17 o 
  -7   2   3      859.58      869.51     15.66 o 
  -6   2   3      532.37      547.95      7.66 o 
  -5   2   3       11.37       14.87      1.25 o 
  -4   2   3      488.75      514.56      5.91 o 
  -3   2   3      272.33      304.60      4.00 o 
  -2   2   3     3983.68     3967.66     68.77 o 
  -1   2   3      446.57      403.48      6.32 o 
   0   2   3      813.19      738.71     13.94 o 
   1   2   3      442.71      410.24      7.72 o 
   2   2   3     3973.22     3969.32     55.70 o 
   3   2   3      251.56      273.91      4.23 o 
   4   2   3      484.57      504.07      6.59 o 
   5   2   3        9.99       16.82      1.54 o 
   6   2   3      521.70      537.43      8.47 o 
   7   2   3      860.27      878.84     15.33 o 
   8   2   3      154.92      159.25      7.88 o 
   9   2   3        1.53        2.06      2.34 o 
  -9   3   3      159.21      170.77     11.09 o 
  -8   3   3        3.22        1.67      1.45 o 
  -7   3   3       45.85       47.86      1.89 o 
  -6   3   3       12.30       12.55      1.16 o 
  -5   3   3      472.89      469.49      5.95 o 
  -4   3   3      481.53      532.05      6.64 o 
  -3   3   3       84.19       84.84      1.67 o 
  -2   3   3     1956.91     2026.49     25.28 o 
  -1   3   3      217.01      201.21      2.88 o 
   0   3   3     3451.55     3504.63     67.25 o 
   1   3   3      210.57      188.83      4.74 o 
   2   3   3     1954.38     2017.42     26.08 o 
   3   3   3       77.15       75.75      2.01 o 
   4   3   3      492.01      528.36      6.85 o 
   5   3   3      480.49      472.26      6.08 o 
   6   3   3       14.40       12.88      1.18 o 
   7   3   3       44.10       43.24      2.16 o 
   8   3   3        3.10        3.83      2.11 o 
   9   3   3      169.42      173.64     11.18 o 
  -9   4   3      128.65      129.97      7.68 o 
  -8   4   3      278.15      257.74      9.18 o 
  -7   4   3      138.32      132.29      3.58 o 
  -6   4   3      863.42      836.50     13.20 o 
  -5   4   3      285.64      290.55      4.12 o 
  -4   4   3       77.47       85.07      1.71 o 
  -3   4   3      724.24      762.59      7.92 o 
  -2   4   3       72.48       71.53      1.35 o 
  -1   4   3     1310.25     1388.09     15.58 o 
   0   4   3     1960.93     1975.86     29.18 o 
   1   4   3     1291.15     1349.19     25.74 o 
   2   4   3       64.29       63.76      1.54 o 
   3   4   3      710.47      751.02      9.65 o 
   4   4   3       72.83       85.08      2.34 o 
   5   4   3      281.22      287.12      4.23 o 
   6   4   3      850.78      822.00     14.24 o 
   7   4   3      135.08      121.60      4.21 o 
   8   4   3      278.68      282.63     12.73 o 
   9   4   3      126.82      120.54     10.46 o 
  -8   5   3      129.06      123.52      4.79 o 
  -7   5   3       64.29       64.73      2.28 o 
  -6   5   3      242.50      238.70      4.58 o 
  -5   5   3      133.75      129.57      2.92 o 
  -4   5   3      451.87      432.69      6.35 o 
  -3   5   3      396.54      413.62      4.42 o 
  -2   5   3      340.18      362.80      3.99 o 
  -1   5   3     1436.79     1527.28     16.85 o 
   0   5   3      530.76      483.33      7.03 o 
   1   5   3     1446.83     1520.23     21.66 o 
   2   5   3      336.46      339.05      6.06 o 
   3   5   3      402.19      407.46      5.23 o 
   4   5   3      468.97      457.05      7.30 o 
   5   5   3      135.78      132.60      3.07 o 
   6   5   3      246.47      251.04      5.43 o 
   7   5   3       60.12       55.09      3.81 o 
   8   5   3      133.99      132.49      5.91 o 
  -8   6   3      322.26      317.73     10.61 o 
  -7   6   3      260.54      248.69      8.34 o 
  -6   6   3      170.56      172.34      3.74 o 
  -5   6   3      157.63      159.69      3.34 o 
  -4   6   3       50.77       51.56      2.62 o 
  -3   6   3      259.80      254.01      3.21 o 
  -2   6   3      993.34     1014.60     10.94 o 
  -1   6   3     1397.72     1429.07     15.22 o 
   0   6   3      626.55      682.84     11.29 o 
   1   6   3     1403.68     1454.86     21.27 o 
   2   6   3      987.27      981.44     13.86 o 
   3   6   3      257.30      255.31      4.16 o 
   4   6   3       53.49       57.16      2.18 o 
   5   6   3      151.12      158.62      3.55 o 
   6   6   3      159.91      155.03      3.82 o 
   7   6   3      256.50      245.63      7.85 o 
   8   6   3      312.65      310.14     12.58 o 
  -7   7   3      102.58       94.65      3.92 o 
  -6   7   3       57.67       49.71      1.99 o 
  -5   7   3      497.11      503.11      9.63 o 
  -4   7   3      230.22      234.32      4.21 o 
  -3   7   3      320.38      314.81      4.63 o 
  -2   7   3      163.03      185.62      3.04 o 
  -1   7   3      681.05      687.56      7.36 o 
   0   7   3        0.06        2.66      0.99 o 
   1   7   3      682.67      703.64     12.69 o 
   2   7   3      162.27      183.84      3.64 o 
   3   7   3      326.63      308.34      5.76 o 
   4   7   3      234.85      239.61      4.51 o 
   5   7   3      510.97      502.67     11.30 o 
   6   7   3       61.27       51.44      2.81 o 
   7   7   3      105.04      109.22      4.92 o 
  -7   8   3      236.59      231.63     11.70 o 
  -6   8   3       55.19       54.06      2.43 o 
  -5   8   3       80.29       77.06      2.64 o 
  -4   8   3      107.06      104.09      2.98 o 
  -3   8   3     1513.21     1534.30     23.01 o 
  -2   8   3      201.14      216.94      3.99 o 
  -1   8   3      302.36      292.09      5.79 o 
   0   8   3      574.32      609.98      9.94 o 
   1   8   3      291.67      291.48      5.77 o 
   2   8   3      200.74      220.40      8.03 o 
   3   8   3     1523.22     1540.83     31.54 o 
   4   8   3      106.16      107.07      3.67 o 
   5   8   3       77.68       77.43      2.94 o 
   6   8   3       58.26       54.21      2.61 o 
   7   8   3      223.66      225.95     13.42 o 
  -6   9   3      134.51      143.12      6.37 o 
  -5   9   3       66.61       69.97      3.21 o 
  -4   9   3      576.60      561.65     11.84 o 
  -3   9   3       93.57       97.74      2.82 o 
  -2   9   3       12.95       14.05      1.11 o 
  -1   9   3      319.21      325.49      7.31 o 
   0   9   3        0.62        3.79      1.17 o 
   1   9   3      317.67      327.29      8.25 o 
   2   9   3       13.80       15.46      2.06 o 
   3   9   3       95.80      102.32      3.21 o 
   4   9   3      588.07      562.19     16.86 o 
   5   9   3       66.99       69.78      2.80 o 
   6   9   3      130.59      142.13     10.10 o 
  -5  10   3      248.44      232.16      7.31 o 
  -4  10   3      322.47      311.67     12.35 o 
  -3  10   3       72.54       72.97      2.45 o 
  -2  10   3      381.54      370.49      8.90 o 
  -1  10   3      199.39      200.73      5.88 o 
   0  10   3      341.66      340.96      9.27 o 
   1  10   3      200.77      191.82      6.12 o 
   2  10   3      379.39      383.69     12.65 o 
   3  10   3       72.90       74.49      4.36 o 
   4  10   3      322.39      301.46     12.29 o 
   5  10   3      249.37      247.09      9.88 o 
  -4  11   3      155.08      176.08      7.46 o 
  -3  11   3      453.44      426.46     12.06 o 
  -2  11   3        4.73        6.86      1.25 o 
  -1  11   3        3.87        6.29      0.79 o 
   0  11   3       80.47       85.17      4.37 o 
   1  11   3        3.37        5.11      1.95 o 
   2  11   3        4.72        5.18      1.75 o 
   3  11   3      452.67      467.55     29.67 o 
   4  11   3      148.54      159.44      8.04 o 
  -3  12   3      446.62      449.83     25.47 o 
  -2  12   3      108.70      108.81      5.55 o 
  -1  12   3       78.44       76.91      3.53 o 
   0  12   3      191.13      206.59      9.63 o 
   1  12   3       73.39       69.01      4.88 o 
   2  12   3      106.04      100.91      5.70 o 
   3  12   3      445.02      446.99     27.48 o 
   1   0   4        3.93        5.83      1.02 o 
   2   0   4      234.77      208.61      3.48 o 
   3   0   4        5.91        9.09      0.88 o 
   4   0   4        0.55        6.41      1.29 o 
   5   0   4      209.38      218.99      3.66 o 
   6   0   4      135.98      131.70      3.49 o 
   7   0   4      100.86      111.42      3.47 o 
   8   0   4      509.38      522.91     18.13 o 
   9   0   4       37.75       29.04      5.31 o 
  -9   1   4        8.14        4.28      3.65 o 
  -8   1   4      200.10      202.90      8.45 o 
  -7   1   4      160.20      163.10      4.06 o 
  -6   1   4     1525.65     1569.40     23.48 o 
  -5   1   4      855.54      904.06     12.32 o 
  -4   1   4      861.52      901.81     11.66 o 
  -3   1   4     1271.19     1322.72     16.80 o 
  -2   1   4      236.60      180.19      3.00 o 
  -1   1   4     1153.68     1144.05     17.45 o 
   0   1   4        3.33        7.30      1.32 o 
   1   1   4     1126.63     1100.29     19.68 o 
   2   1   4      228.71      174.67      3.01 o 
   3   1   4     1244.91     1303.06     15.78 o 
   4   1   4      880.89      917.75     11.01 o 
   5   1   4      850.29      899.83     11.34 o 
   6   1   4     1528.43     1587.77     19.59 o 
   7   1   4      167.43      166.21      4.28 o 
   8   1   4      201.87      214.96      7.59 o 
   9   1   4        6.84        4.64      3.76 o 
  -9   2   4       91.13       80.17      6.56 o 
  -8   2   4      284.33      306.62     14.40 o 
  -7   2   4      140.43      147.35      4.03 o 
  -6   2   4      263.75      272.95      5.60 o 
  -5   2   4      380.30      353.14      5.33 o 
  -4   2   4      107.00      106.78      2.35 o 
  -3   2   4      155.55      165.59      2.73 o 
  -2   2   4      554.45      545.72      7.56 o 
  -1   2   4     1192.30     1125.31     15.98 o 
   0   2   4      336.15      275.74      4.53 o 
   1   2   4     1208.09     1136.65     19.42 o 
   2   2   4      538.29      525.21      6.98 o 
   3   2   4      150.70      161.57      2.69 o 
   4   2   4      109.28      108.12      2.24 o 
   5   2   4      374.25      348.02      5.01 o 
   6   2   4      272.44      283.98      5.99 o 
   7   2   4      141.45      151.39      3.91 o 
   8   2   4      289.04      297.10     10.09 o 
   9   2   4       95.39       85.37      8.53 o 
  -9   3   4      111.95      110.14      9.65 o 
  -8   3   4      234.59      227.89     10.68 o 
  -7   3   4      386.18      395.35      9.80 o 
  -6   3   4       88.76       84.76      3.04 o 
  -5   3   4      138.33      141.88      3.07 o 
  -4   3   4      561.91      593.60      9.63 o 
  -3   3   4       16.81       38.13      1.09 o 
  -2   3   4       26.22       25.02      1.03 o 
  -1   3   4      292.81      277.60      7.73 o 
   0   3   4     1352.65     1334.86     21.15 o 
   1   3   4      276.80      268.39      3.88 o 
   2   3   4       26.09       26.12      1.10 o 
   3   3   4       16.12       38.63      1.56 o 
   4   3   4      548.88      588.35      8.43 o 
   5   3   4      139.36      150.02      3.27 o 
   6   3   4       90.13       93.44      4.04 o 
   7   3   4      403.55      399.43     10.28 o 
   8   3   4      225.72      218.75     10.14 o 
   9   3   4      113.56      107.22      7.58 o 
  -8   4   4      168.29      159.31     12.12 o 
  -7   4   4      160.57      167.24      4.89 o 
  -6   4   4      607.16      608.06     11.27 o 
  -5   4   4       21.04       20.58      1.31 o 
  -4   4   4      117.17      105.42      2.28 o 
  -3   4   4      230.41      236.50      3.29 o 
  -2   4   4      186.46      203.10      3.46 o 
  -1   4   4       61.60       69.15      1.19 o 
   0   4   4      493.63      427.49      6.55 o 
   1   4   4       64.60       71.85      1.74 o 
   2   4   4      179.32      201.20      3.39 o 
   3   4   4      226.14      233.74      4.61 o 
   4   4   4      111.90      100.32      2.85 o 
   5   4   4       21.45       20.65      1.52 o 
   6   4   4      605.45      588.56     11.05 o 
   7   4   4      164.44      163.15      5.33 o 
   8   4   4      176.01      176.97      8.21 o 
  -8   5   4       27.86       22.77      3.99 o 
  -7   5   4      115.94      106.11      3.46 o 
  -6   5   4       88.01       87.81      2.72 o 
  -5   5   4      156.29      145.48      2.90 o 
  -4   5   4      160.73      159.22      2.80 o 
  -3   5   4      447.80      456.26      6.24 o 
  -2   5   4      213.49      169.47      2.50 o 
  -1   5   4     1403.89     1496.69     16.42 o 
   0   5   4      166.02      173.72      3.02 o 
   1   5   4     1389.57     1486.55     20.13 o 
   2   5   4      226.56      182.79      3.47 o 
   3   5   4      439.22      436.53      6.29 o 
   4   5   4      162.70      162.96      3.32 o 
   5   5   4      147.06      137.22      3.49 o 
   6   5   4       97.84       98.78      3.19 o 
   7   5   4      117.05      115.27      4.58 o 
   8   5   4       32.41       22.72      3.24 o 
  -8   6   4      202.45      205.93      7.65 o 
  -7   6   4      138.96      145.90      4.46 o 
  -6   6   4       20.14       18.74      1.28 o 
  -5   6   4      924.28      907.60     17.43 o 
  -4   6   4      961.38      965.40     12.97 o 
  -3   6   4      257.55      250.20      3.32 o 
  -2   6   4       33.80       38.06      1.32 o 
  -1   6   4      218.75      204.70      3.14 o 
   0   6   4      807.32      894.85     12.44 o 
   1   6   4      214.19      199.82      2.92 o 
   2   6   4       36.62       43.04      2.82 o 
   3   6   4      249.37      245.47      4.45 o 
   4   6   4      954.71      937.75     15.44 o 
   5   6   4      924.35      906.52     19.43 o 
   6   6   4       21.58       22.71      1.55 o 
   7   6   4      141.44      136.05      5.76 o 
   8   6   4      200.22      201.07     11.16 o 
  -7   7   4      308.11      302.21     10.62 o 
  -6   7   4      212.88      199.96      4.77 o 
  -5   7   4      128.10      121.87      3.38 o 
  -4   7   4      263.89      260.96      4.56 o 
  -3   7   4      999.50     1015.02     11.46 o 
  -2   7   4      416.45      412.62      6.04 o 
  -1   7   4      212.15      218.02      3.72 o 
   0   7   4      106.12      118.97      2.39 o 
   1   7   4      225.31      230.44      4.33 o 
   2   7   4      420.15      412.34      5.10 o 
   3   7   4     1024.86     1050.02     17.03 o 
   4   7   4      253.28      250.27      5.08 o 
   5   7   4      126.04      119.53      3.37 o 
   6   7   4      207.09      201.69      5.73 o 
   7   7   4      310.41      320.14     14.02 o 
  -7   8   4       82.04       75.83      5.55 o 
  -6   8   4       98.65       97.15      3.42 o 
  -5   8   4      305.92      282.43      6.30 o 
  -4   8   4       66.03       59.05      2.47 o 
  -3   8   4     1152.51     1155.93     17.59 o 
  -2   8   4      330.21      333.19      5.57 o 
  -1   8   4       79.49       93.35      3.42 o 
   0   8   4       24.48       22.93      1.39 o 
   1   8   4       85.47      100.58      3.06 o 
   2   8   4      336.45      351.53      7.37 o 
   3   8   4     1156.38     1148.94     20.78 o 
   4   8   4       62.74       56.82      2.31 o 
   5   8   4      298.99      288.23      7.45 o 
   6   8   4      100.46       87.12      4.65 o 
   7   8   4       82.16       68.81      6.41 o 
  -6   9   4      133.41      135.71      8.89 o 
  -5   9   4      198.89      208.95      6.77 o 
  -4   9   4       12.76       12.85      1.13 o 
  -3   9   4      338.59      342.99      8.63 o 
  -2   9   4       90.89       84.21      2.20 o 
  -1   9   4      151.69      137.63      3.64 o 
   0   9   4        0.91        1.40      0.95 o 
   1   9   4      159.94      156.18      5.28 o 
   2   9   4      101.36       90.17      5.46 o 
   3   9   4      339.99      347.71      7.70 o 
   4   9   4       12.22        9.79      1.26 o 
   5   9   4      198.36      213.23      8.06 o 
   6   9   4      134.91      135.88      9.64 o 
  -5  10   4       84.90       74.34      4.26 o 
  -4  10   4      209.43      201.88      5.89 o 
  -3  10   4      225.47      217.51      5.10 o 
  -2  10   4       24.86       22.63      1.45 o 
  -1  10   4      374.24      388.38      9.40 o 
   0  10   4        0.10        1.81      0.94 o 
   1  10   4      378.45      386.35      8.84 o 
   2  10   4       25.99       24.67      1.85 o 
   3  10   4      230.62      215.99     10.66 o 
   4  10   4      211.70      206.68      7.34 o 
   5  10   4       83.69       70.02      4.39 o 
  -4  11   4       76.52       77.51      3.91 o 
  -3  11   4      207.86      220.32      8.88 o 
  -2  11   4       31.92       27.56      2.10 o 
  -1  11   4        4.55        4.48      1.23 o 
   0  11   4       16.39       12.42      1.31 o 
   1  11   4        4.40        5.81      1.99 o 
   2  11   4       32.97       32.54      2.58 o 
   3  11   4      205.04      216.10      9.04 o 
   4  11   4       81.22       86.51      4.31 o 
  -3  12   4      105.60      102.25      7.17 o 
  -2  12   4      193.86      199.10     11.08 o 
  -1  12   4      160.69      173.15      9.20 o 
   0  12   4        7.28        7.73      1.37 o 
   1  12   4      163.42      158.58      9.60 o 
   2  12   4      196.14      181.25      9.24 o 
   3  12   4      109.14      105.82      7.96 o 
   1   0   5      100.13      121.39      2.73 o 
   2   0   5      751.70      633.32      9.59 o 
   3   0   5      107.12      122.13      1.95 o 
   4   0   5       47.74       37.85      1.73 o 
   5   0   5       50.86       58.37      2.05 o 
   6   0   5      676.48      652.64     10.97 o 
   7   0   5       73.12       74.23      2.88 o 
   8   0   5      124.65      113.16      5.89 o 
   9   0   5        2.78        3.18      2.33 o 
  -9   1   5        2.10        6.10      6.00 o 
  -8   1   5      156.85      162.18      6.86 o 
  -7   1   5       12.58       16.25      1.72 o 
  -6   1   5      276.58      275.04      5.69 o 
  -5   1   5      332.77      304.25      5.29 o 
  -4   1   5      514.06      499.58      6.55 o 
  -3   1   5      453.13      442.50      6.12 o 
  -2   1   5      564.87      512.28      8.16 o 
  -1   1   5     1085.61     1051.75     15.17 o 
   0   1   5     5663.18     5566.23     94.51 o 
   1   1   5     1098.85     1057.40     17.59 o 
   2   1   5      569.00      524.30      8.87 o 
   3   1   5      468.62      463.71      6.18 o 
   4   1   5      507.40      502.09      6.83 o 
   5   1   5      341.15      317.93      5.36 o 
   6   1   5      271.18      270.94      5.47 o 
   7   1   5       10.79       15.00      2.01 o 
   8   1   5      159.28      140.45      6.44 o 
   9   1   5        1.63        1.42      2.11 o 
  -9   2   5        7.09        6.02      3.18 o 
  -8   2   5       92.26       95.00      4.99 o 
  -7   2   5      528.97      526.81     12.68 o 
  -6   2   5       46.35       56.47      2.31 o 
  -5   2   5        2.97        5.86      1.41 o 
  -4   2   5      423.67      420.42      6.02 o 
  -3   2   5      351.76      409.03      5.77 o 
  -2   2   5     1031.13     1041.76     17.12 o 
  -1   2   5      366.43      328.60      5.07 o 
   0   2   5      196.73      234.25      4.15 o 
   1   2   5      363.48      331.55      6.66 o 
   2   2   5     1042.92     1018.22     14.67 o 
   3   2   5      361.48      430.02      5.56 o 
   4   2   5      414.28      411.73      5.60 o 
   5   2   5        2.20        1.72      1.06 o 
   6   2   5       50.18       57.63      2.09 o 
   7   2   5      529.94      532.13      9.98 o 
   8   2   5       95.27      103.72      5.69 o 
   9   2   5        7.75        4.60      3.79 o 
  -9   3   5       12.10       17.87      7.27 o 
  -8   3   5       27.35       31.85      3.90 o 
  -7   3   5       16.58       17.89      1.66 o 
  -6   3   5      170.49      168.90      4.31 o 
  -5   3   5      200.09      200.63      3.99 o 
  -4   3   5      345.24      385.58      5.82 o 
  -3   3   5      605.41      565.74      7.09 o 
  -2   3   5      554.56      510.05      6.12 o 
  -1   3   5      928.00      912.55     11.22 o 
   0   3   5     2928.89     3008.69     44.63 o 
   1   3   5      937.19      913.64     14.23 o 
   2   3   5      555.87      531.40      8.57 o 
   3   3   5      593.88      558.81      7.97 o 
   4   3   5      353.70      395.84      5.86 o 
   5   3   5      199.99      209.18      4.09 o 
   6   3   5      174.99      177.01      4.31 o 
   7   3   5       16.16       20.41      2.18 o 
   8   3   5       26.60       28.85      3.16 o 
   9   3   5       15.14       14.55      4.40 o 
  -8   4   5      222.72      231.80     10.68 o 
  -7   4   5       56.83       54.78      2.56 o 
  -6   4   5      466.94      437.43      8.83 o 
  -5   4   5      116.55      119.59      2.99 o 
  -4   4   5      151.35      146.54      3.89 o 
  -3   4   5      641.24      631.06      8.20 o 
  -2   4   5       58.95       73.75      2.38 o 
  -1   4   5      284.37      321.47      4.64 o 
   0   4   5        3.79        1.82      0.54 o 
   1   4   5      280.94      323.81      5.28 o 
   2   4   5       52.15       71.09      1.96 o 
   3   4   5      639.76      623.58      8.39 o 
   4   4   5      148.24      147.75      3.41 o 
   5   4   5      121.07      129.32      3.74 o 
   6   4   5      470.10      432.45      8.91 o 
   7   4   5       61.58       51.31      3.75 o 
   8   4   5      221.56      215.57      9.57 o 
  -8   5   5       25.54       26.46      2.49 o 
  -7   5   5      128.82      124.76      4.13 o 
  -6   5   5       28.61       31.31      1.90 o 
  -5   5   5       37.37       33.65      1.62 o 
  -4   5   5      470.39      456.68      6.50 o 
  -3   5   5      211.47      213.03      3.87 o 
  -2   5   5      247.36      238.24      3.20 o 
  -1   5   5      871.18      889.72     10.30 o 
   0   5   5      890.73      892.65     13.58 o 
   1   5   5      887.59      900.07     12.70 o 
   2   5   5      249.33      233.46      3.95 o 
   3   5   5      211.72      230.26      4.08 o 
   4   5   5      461.79      453.34      8.30 o 
   5   5   5       38.90       32.77      1.77 o 
   6   5   5       25.32       27.87      1.75 o 
   7   5   5      120.86      129.29      6.46 o 
   8   5   5       27.45       32.98      3.39 o 
  -8   6   5       72.74       82.74      5.03 o 
  -7   6   5      259.75      225.65      9.81 o 
  -6   6   5      121.07      106.94      3.85 o 
  -5   6   5      122.74      135.85      3.34 o 
  -4   6   5      103.23      106.69      2.40 o 
  -3   6   5      411.79      399.46      4.89 o 
  -2   6   5      830.52      803.93      9.54 o 
  -1   6   5      119.89      120.64      2.10 o 
   0   6   5        3.82        2.19      0.68 o 
   1   6   5      112.25      109.38      2.07 o 
   2   6   5      823.16      784.54     11.73 o 
   3   6   5      411.66      405.73      7.25 o 
   4   6   5       99.28      102.76      3.00 o 
   5   6   5      125.35      138.37      4.22 o 
   6   6   5      127.03      121.42      4.89 o 
   7   6   5      258.72      237.77      9.96 o 
   8   6   5       74.76       87.99      5.66 o 
  -7   7   5       29.99       23.04      2.26 o 
  -6   7   5       35.64       42.38      2.22 o 
  -5   7   5      214.94      215.82      5.64 o 
  -4   7   5       37.36       41.54      1.41 o 
  -3   7   5      217.42      202.92      3.36 o 
  -2   7   5      119.11      115.54      2.41 o 
  -1   7   5      385.90      406.76      7.06 o 
   0   7   5      175.31      188.98      6.56 o 
   1   7   5      392.67      424.81     12.76 o 
   2   7   5      110.86      108.90      4.23 o 
   3   7   5      211.62      194.57      3.97 o 
   4   7   5       37.88       38.82      3.01 o 
   5   7   5      217.52      223.56      6.60 o 
   6   7   5       31.80       34.91      3.42 o 
   7   7   5       28.59       19.63      4.00 o 
  -7   8   5       10.49       10.59      2.70 o 
  -6   8   5       26.36       26.41      2.07 o 
  -5   8   5      150.34      135.74      4.94 o 
  -4   8   5      162.64      158.27      3.68 o 
  -3   8   5     1320.66     1348.75     21.10 o 
  -2   8   5      129.12      130.19      3.32 o 
  -1   8   5      491.09      503.86      8.17 o 
   0   8   5      472.87      459.84      8.46 o 
   1   8   5      483.88      489.83      9.38 o 
   2   8   5      131.77      132.21      3.50 o 
   3   8   5     1302.67     1307.87     26.42 o 
   4   8   5      173.06      175.76      4.33 o 
   5   8   5      154.85      149.26      4.93 o 
   6   8   5       26.55       21.05      5.08 o 
   7   8   5       12.48       16.43      5.11 o 
  -6   9   5        8.85       12.63      2.61 o 
  -5   9   5      108.55      115.43      3.76 o 
  -4   9   5      227.94      228.65      6.29 o 
  -3   9   5        4.95        7.35      0.86 o 
  -2   9   5       49.06       45.76      1.98 o 
  -1   9   5       48.89       44.73      2.20 o 
   0   9   5      142.47      136.44      3.64 o 
   1   9   5       47.54       42.51      2.25 o 
   2   9   5       52.62       56.53      2.44 o 
   3   9   5        4.27        7.45      1.16 o 
   4   9   5      225.37      219.05      9.98 o 
   5   9   5      110.23      106.99     10.35 o 
   6   9   5       10.71       10.09      2.17 o 
  -5  10   5       10.03       13.17      2.06 o 
  -4  10   5       67.92       70.25      3.67 o 
  -3  10   5       92.06       86.58      2.55 o 
  -2  10   5      746.74      771.79     14.59 o 
  -1  10   5      802.14      837.49     21.26 o 
   0  10   5        1.05        3.36      1.83 o 
   1  10   5      804.44      841.38     22.45 o 
   2  10   5      749.20      776.60     28.79 o 
   3  10   5       96.33       89.14      5.04 o 
   4  10   5       69.13       68.39      3.24 o 
   5  10   5        9.42       11.25      2.20 o 
  -4  11   5       15.46       15.41      2.14 o 
  -3  11   5       19.05       19.93      2.44 o 
  -2  11   5        8.56       10.17      1.47 o 
  -1  11   5       34.64       34.42      2.05 o 
   0  11   5        7.49        7.92      1.85 o 
   1  11   5       31.31       25.93      1.70 o 
   2  11   5       10.27       10.52      1.46 o 
   3  11   5       16.20       16.83      4.40 o 
   4  11   5       18.08       19.43      4.47 o 
  -2  12   5       52.00       48.93      3.54 o 
  -1  12   5      286.68      294.67     16.07 o 
   0  12   5      238.52      224.50     11.60 o 
   1  12   5      291.84      300.08     10.80 o 
   2  12   5       50.55       46.67      3.32 o 
   1   0   6       24.27       37.87      1.55 o 
   2   0   6      150.51      174.01      3.95 o 
   3   0   6      270.50      243.85      4.27 o 
   4   0   6       25.64       21.87      1.34 o 
   5   0   6        2.70        2.48      1.12 o 
   6   0   6      300.58      285.47      5.93 o 
   7   0   6       35.17       39.83      2.07 o 
   8   0   6      232.24      224.42     10.11 o 
   9   0   6       27.83       24.47      3.39 o 
  -9   1   6      153.50      151.21      9.72 o 
  -8   1   6      228.36      243.84     12.22 o 
  -7   1   6      646.49      660.88     13.21 o 
  -6   1   6      677.31      672.74     12.78 o 
  -5   1   6       40.02       44.21      1.91 o 
  -4   1   6      272.48      285.51      4.25 o 
  -3   1   6      183.40      173.59      3.30 o 
  -2   1   6     2118.21     2102.71     28.19 o 
  -1   1   6     2071.26     2162.85     33.77 o 
   0   1   6       19.35       13.19      1.44 o 
   1   1   6     2028.65     2152.27     37.58 o 
   2   1   6     2129.53     2114.81     39.33 o 
   3   1   6      175.20      166.45      3.51 o 
   4   1   6      266.02      265.42      4.39 o 
   5   1   6       38.53       38.93      1.73 o 
   6   1   6      684.03      699.16     13.28 o 
   7   1   6      648.86      651.29     13.33 o 
   8   1   6      226.38      241.67     16.52 o 
   9   1   6      156.91      151.40      9.55 o 
  -9   2   6       75.36       83.34      5.36 o 
  -8   2   6      179.57      181.83      9.42 o 
  -7   2   6       14.44       13.82      1.86 o 
  -6   2   6      109.84      116.77      3.05 o 
  -5   2   6      388.96      374.44      6.80 o 
  -4   2   6      602.17      593.38      8.19 o 
  -3   2   6       71.47       71.27      1.94 o 
  -2   2   6      783.04      739.48      9.57 o 
  -1   2   6       75.17       67.98      1.80 o 
   0   2   6        2.48        0.00      0.91 o 
   1   2   6       69.50       58.88      1.56 o 
   2   2   6      764.50      699.40     12.43 o 
   3   2   6       66.30       67.77      1.59 o 
   4   2   6      608.02      600.87      8.28 o 
   5   2   6      388.61      370.59      8.26 o 
   6   2   6      110.26      117.70      3.11 o 
   7   2   6       13.44        8.44      1.95 o 
   8   2   6      185.78      187.99      9.11 o 
   9   2   6       73.35       77.30      7.45 o 
  -8   3   6      253.27      234.38     11.75 o 
  -7   3   6      309.77      304.13      8.61 o 
  -6   3   6      488.62      496.46     10.54 o 
  -5   3   6       48.49       43.67      2.11 o 
  -4   3   6      292.28      285.79      4.32 o 
  -3   3   6      734.04      780.30     10.01 o 
  -2   3   6       69.70       75.52      2.12 o 
  -1   3   6      616.84      628.85      8.52 o 
   0   3   6      521.77      471.40      7.42 o 
   1   3   6      614.29      638.42     10.92 o 
   2   3   6       72.75       76.34      2.64 o 
   3   3   6      731.47      766.49      9.44 o 
   4   3   6      285.88      279.84      4.08 o 
   5   3   6       50.05       45.78      2.34 o 
   6   3   6      478.57      486.21      8.74 o 
   7   3   6      308.00      307.08      8.47 o 
   8   3   6      255.62      232.53     14.61 o 
  -8   4   6       52.47       53.83      3.99 o 
  -7   4   6      143.37      153.55      4.58 o 
  -6   4   6      406.66      412.39     10.11 o 
  -5   4   6      347.20      333.83      6.58 o 
  -4   4   6       81.92       80.78      2.06 o 
  -3   4   6      562.21      537.23      7.63 o 
  -2   4   6      252.56      232.53      4.10 o 
  -1   4   6      461.23      474.11      6.89 o 
   0   4   6      111.26       88.30      4.64 o 
   1   4   6      479.39      488.88      6.84 o 
   2   4   6      246.74      236.00      4.26 o 
   3   4   6      575.73      557.15      8.92 o 
   4   4   6       76.19       69.49      2.17 o 
   5   4   6      347.59      346.89      7.52 o 
   6   4   6      409.67      414.92      9.34 o 
   7   4   6      143.35      149.38      5.93 o 
   8   4   6       49.19       44.26      6.03 o 
  -8   5   6      221.50      196.01     10.53 o 
  -7   5   6      263.52      254.61      8.18 o 
  -6   5   6      208.20      202.00      6.26 o 
  -5   5   6      292.20      310.83      6.03 o 
  -4   5   6       83.71       81.66      2.45 o 
  -3   5   6      106.37      105.50      2.25 o 
  -2   5   6     1172.39     1194.01     13.44 o 
  -1   5   6     1025.29      998.02     12.50 o 
   0   5   6      917.00      944.03     12.17 o 
   1   5   6     1005.34      980.73     12.45 o 
   2   5   6     1184.52     1207.77     14.32 o 
   3   5   6      100.40      102.92      2.68 o 
   4   5   6       82.88       79.35      2.59 o 
   5   5   6      279.27      308.83      6.50 o 
   6   5   6      206.60      195.23      5.13 o 
   7   5   6      265.15      244.00      9.76 o 
   8   5   6      219.82      214.97     17.38 o 
  -7   6   6      198.40      205.69      8.91 o 
  -6   6   6       76.14       66.72      2.89 o 
  -5   6   6      435.71      416.10     10.02 o 
  -4   6   6     1599.27     1547.74     24.70 o 
  -3   6   6       29.10       30.14      1.40 o 
  -2   6   6      103.69      112.81      2.14 o 
  -1   6   6      410.23      408.10      5.79 o 
   0   6   6       15.46       23.14      1.04 o 
   1   6   6      420.31      410.35      7.32 o 
   2   6   6      108.24      118.67      2.35 o 
   3   6   6       33.21       34.32      1.65 o 
   4   6   6     1612.66     1573.29     23.89 o 
   5   6   6      431.72      427.28      8.73 o 
   6   6   6       74.97       69.81      3.72 o 
   7   6   6      196.62      234.81      9.33 o 
  -7   7   6      270.09      245.79     10.59 o 
  -6   7   6       70.33       60.99      2.82 o 
  -5   7   6       93.41       80.18      3.27 o 
  -4   7   6      287.55      295.31      5.14 o 
  -3   7   6     1025.78     1004.55     15.13 o 
  -2   7   6       26.78       23.90      0.96 o 
  -1   7   6      427.19      419.29      6.22 o 
   0   7   6       29.80       33.32      1.32 o 
   1   7   6      437.17      439.22      7.01 o 
   2   7   6       28.45       24.81      1.05 o 
   3   7   6     1034.77     1018.74     14.96 o 
   4   7   6      277.07      283.67      6.08 o 
   5   7   6       89.64       76.02      2.97 o 
   6   7   6       65.85       62.09      3.53 o 
   7   7   6      269.48      285.24     21.55 o 
  -6   8   6      205.71      209.91      9.01 o 
  -5   8   6      303.65      287.30      7.90 o 
  -4   8   6       13.84        9.07      0.91 o 
  -3   8   6      644.47      645.64      9.02 o 
  -2   8   6      178.07      176.58      3.57 o 
  -1   8   6      701.54      707.18     12.28 o 
   0   8   6       13.94       17.13      1.60 o 
   1   8   6      702.43      721.54     13.96 o 
   2   8   6      191.71      185.01      4.23 o 
   3   8   6      646.90      651.84     11.45 o 
   4   8   6       13.57       10.91      1.47 o 
   5   8   6      304.42      278.33     10.58 o 
   6   8   6      202.49      214.17     20.29 o 
  -6   9   6       39.23       31.33      3.30 o 
  -5   9   6      200.56      195.98      7.24 o 
  -4   9   6       65.72       58.76      2.18 o 
  -3   9   6      471.99      461.23      9.15 o 
  -2   9   6       94.74       86.64      2.57 o 
  -1   9   6       20.35       24.81      1.50 o 
   0   9   6       41.35       41.23      2.04 o 
   1   9   6       20.55       23.30      2.03 o 
   2   9   6       91.17       79.80      3.24 o 
   3   9   6      474.21      468.51     11.06 o 
   4   9   6       68.64       62.53      3.81 o 
   5   9   6      195.21      187.28      7.07 o 
   6   9   6       39.51       30.54      3.55 o 
  -5  10   6        4.50        3.22      2.18 o 
  -4  10   6      326.34      322.87     11.45 o 
  -3  10   6      100.07      106.48      3.47 o 
  -2  10   6      168.17      153.91      6.82 o 
  -1  10   6       84.98       83.92      3.18 o 
   0  10   6      791.98      858.05     23.20 o 
   1  10   6       79.97       84.32      3.43 o 
   2  10   6      168.45      180.22      5.60 o 
   3  10   6       95.98      117.12      5.24 o 
   4  10   6      321.48      280.81     15.95 o 
   5  10   6        4.02        4.47      3.35 o 
  -4  11   6       42.01       43.60      3.46 o 
  -3  11   6      267.17      263.87     12.32 o 
  -2  11   6       36.29       32.66      2.66 o 
  -1  11   6       47.66       41.30      2.83 o 
   0  11   6      238.19      243.40      9.99 o 
   1  11   6       51.44       47.64      3.25 o 
   2  11   6       37.08       35.12      2.46 o 
   3  11   6      264.07      279.50     23.85 o 
   4  11   6       43.33       47.76      8.80 o 
  -1  12   6      281.91      278.49     12.45 o 
   0  12   6      316.28      340.63     12.08 o 
   1  12   6      280.52      294.99     11.81 o 
   1   0   7     2605.94     2720.16     42.44 o 
   2   0   7      441.14      405.35      7.46 o 
   3   0   7        3.97        1.64      1.35 o 
   4   0   7       11.26        9.91      0.70 o 
   5   0   7      163.02      171.17      4.37 o 
   6   0   7     1493.45     1502.67     28.63 o 
   7   0   7        4.97        5.10      1.28 o 
   8   0   7      300.28      302.46     13.18 o 
  -8   1   7      123.10      118.87      6.09 o 
  -7   1   7      101.74       96.44      3.38 o 
  -6   1   7      145.32      145.96      3.60 o 
  -5   1   7      154.87      147.51      3.22 o 
  -4   1   7      239.92      243.90      4.00 o 
  -3   1   7       61.15       59.06      1.98 o 
  -2   1   7      900.82      888.15     13.06 o 
  -1   1   7     1675.43     1764.42     29.90 o 
   0   1   7     6575.68     6998.93    103.08 o 
   1   1   7     1701.51     1780.04     28.30 o 
   2   1   7      894.37      868.34     13.64 o 
   3   1   7       63.86       61.69      3.23 o 
   4   1   7      245.15      240.73      3.89 o 
   5   1   7      157.79      160.34      3.38 o 
   6   1   7      137.05      130.82      3.46 o 
   7   1   7       96.73       96.17      3.35 o 
   8   1   7      123.87      121.82      7.37 o 
  -8   2   7      289.71      282.84     16.84 o 
  -7   2   7      580.75      583.54     14.82 o 
  -6   2   7      268.74      265.95      6.31 o 
  -5   2   7       78.17       85.24      2.54 o 
  -4   2   7     1116.01     1126.76     13.43 o 
  -3   2   7      418.43      419.76      5.85 o 
  -2   2   7      194.34      185.74      3.13 o 
  -1   2   7     1654.00     1698.03     23.45 o 
   0   2   7     2456.25     2474.58     38.12 o 
   1   2   7     1665.39     1710.23     26.37 o 
   2   2   7      194.42      187.95      5.24 o 
   3   2   7      435.69      428.41      6.39 o 
   4   2   7     1126.03     1126.74     15.05 o 
   5   2   7       75.37       83.05      2.63 o 
   6   2   7      272.82      282.93      6.78 o 
   7   2   7      577.08      588.89     12.54 o 
   8   2   7      281.78      291.07     14.03 o 
  -8   3   7      143.51      140.57      7.21 o 
  -7   3   7       41.13       34.60      2.29 o 
  -6   3   7      380.84      378.59      8.47 o 
  -5   3   7      297.58      293.37      5.61 o 
  -4   3   7      272.09      277.62      5.28 o 
  -3   3   7      222.96      219.86      3.58 o 
  -2   3   7      639.87      626.99      9.19 o 
  -1   3   7     1848.24     1975.64     24.67 o 
   0   3   7     1947.18     1993.50     27.21 o 
   1   3   7     1851.57     1956.55     32.92 o 
   2   3   7      630.17      612.07     11.65 o 
   3   3   7      214.09      210.27      4.14 o 
   4   3   7      278.48      284.92      4.85 o 
   5   3   7      292.58      289.30      6.15 o 
   6   3   7      379.58      373.14      8.45 o 
   7   3   7       40.70       38.52      2.44 o 
   8   3   7      147.42      135.46     14.49 o 
  -8   4   7       98.62       88.92      5.51 o 
  -7   4   7       37.83       31.48      2.06 o 
  -6   4   7       92.33       89.60      3.59 o 
  -5   4   7     1013.10     1027.78     18.15 o 
  -4   4   7      322.85      296.67      4.98 o 
  -3   4   7     1799.84     1819.08     18.67 o 
  -2   4   7      690.83      682.97     10.70 o 
  -1   4   7      155.87      171.31      3.00 o 
   0   4   7     1145.01     1173.00     17.24 o 
   1   4   7      149.17      160.32      5.91 o 
   2   4   7      702.20      702.31      9.40 o 
   3   4   7     1806.28     1847.50     25.02 o 
   4   4   7      332.66      315.28      5.65 o 
   5   4   7     1011.10     1037.64     18.66 o 
   6   4   7       92.86       93.07      3.74 o 
   7   4   7       34.98       31.44      3.49 o 
   8   4   7       96.07      104.49      6.56 o 
  -8   5   7       41.40       45.49     10.49 o 
  -7   5   7      504.02      537.43     24.33 o 
  -6   5   7      441.57      417.21      9.54 o 
  -5   5   7       69.85       73.33      2.94 o 
  -4   5   7      285.60      271.44      5.26 o 
  -3   5   7      874.39      862.34     11.29 o 
  -2   5   7      438.92      441.81      6.34 o 
  -1   5   7       86.15       82.32      2.27 o 
   0   5   7      581.67      614.29     11.12 o 
   1   5   7       88.92       87.60      2.00 o 
   2   5   7      435.96      438.62      5.23 o 
   3   5   7      864.77      878.66     13.47 o 
   4   5   7      285.05      266.35      5.73 o 
   5   5   7       73.47       80.45      3.47 o 
   6   5   7      435.01      402.27     11.22 o 
   7   5   7      495.65      520.04     20.42 o 
   8   5   7       42.55       48.92      5.79 o 
  -7   6   7      181.90      172.76      7.17 o 
  -6   6   7       97.19       97.33      3.91 o 
  -5   6   7      538.29      526.89     12.72 o 
  -4   6   7      621.64      635.26      9.42 o 
  -3   6   7      331.08      306.13      4.73 o 
  -2   6   7      869.62      833.20     12.63 o 
  -1   6   7      262.64      267.73      4.31 o 
   0   6   7       77.23       88.78      3.09 o 
   1   6   7      253.72      249.95      3.91 o 
   2   6   7      878.33      845.05     11.91 o 
   3   6   7      337.74      304.66      4.95 o 
   4   6   7      619.51      631.83     13.17 o 
   5   6   7      544.15      553.15     17.77 o 
   6   6   7       91.68       86.96      4.52 o 
   7   6   7      186.56      189.37      9.31 o 
  -7   7   7       26.76       12.05      6.97 o 
  -6   7   7      265.72      264.94      8.68 o 
  -5   7   7      623.70      604.70     15.96 o 
  -4   7   7      234.07      200.13      4.55 o 
  -3   7   7      320.93      327.79      5.64 o 
  -2   7   7      228.26      230.49      4.48 o 
  -1   7   7      331.23      323.32      6.23 o 
   0   7   7       22.47       24.95      1.49 o 
   1   7   7      320.92      309.03      5.57 o 
   2   7   7      216.98      214.42      4.35 o 
   3   7   7      320.07      325.18      5.15 o 
   4   7   7      234.86      206.69      5.27 o 
   5   7   7      622.88      612.58     15.76 o 
   6   7   7      264.25      271.07     11.67 o 
   7   7   7       28.47       30.18      3.23 o 
  -6   8   7      347.41      324.33     12.53 o 
  -5   8   7      104.52       98.85      3.96 o 
  -4   8   7      153.08      143.66      3.55 o 
  -3   8   7     1137.27     1095.59     18.18 o 
  -2   8   7       47.50       49.19      1.86 o 
  -1   8   7      421.19      416.92      9.36 o 
   0   8   7       13.75       12.40      1.37 o 
   1   8   7      416.18      415.50      8.33 o 
   2   8   7       47.03       52.23      1.53 o 
   3   8   7     1130.05     1095.78     23.26 o 
   4   8   7      159.69      147.48      4.39 o 
   5   8   7      104.19      100.30      4.86 o 
   6   8   7      352.50      357.20     21.25 o 
  -5   9   7      366.87      362.68     13.95 o 
  -4   9   7      294.36      291.21      7.97 o 
  -3   9   7      451.89      438.31      8.74 o 
  -2   9   7      331.88      299.92      9.40 o 
  -1   9   7      231.75      246.09      5.80 o 
   0   9   7       79.48       80.83      3.32 o 
   1   9   7      234.28      239.35      8.42 o 
   2   9   7      329.81      330.80     11.15 o 
   3   9   7      462.40      445.32     11.69 o 
   4   9   7      289.76      281.27      8.59 o 
   5   9   7      367.34      352.24     23.17 o 
  -4  10   7      108.49       86.12      5.50 o 
  -3  10   7       52.21       56.20      3.95 o 
  -2  10   7      699.03      674.61     20.43 o 
  -1  10   7      345.29      340.98     12.53 o 
   0  10   7       88.84       82.49      3.83 o 
   1  10   7      348.56      357.95     14.04 o 
   2  10   7      688.84      680.82     26.18 o 
   3  10   7       56.38       61.64      3.25 o 
   4  10   7      107.00      107.13     11.37 o 
  -3  11   7      205.82      201.77     10.52 o 
  -2  11   7      307.12      296.34     13.24 o 
  -1  11   7      348.56      346.92     13.50 o 
   0  11   7       47.58       48.36      3.32 o 
   1  11   7      345.87      342.41     16.63 o 
   2  11   7      312.85      319.20     15.52 o 
   3  11   7      208.27      203.00      9.08 o 
   0  12   7      436.45      433.59     23.12 o 
   0   0   8      979.93      914.21     21.61 o 
   1   0   8     1031.76     1043.71     15.90 o 
   2   0   8      139.61      131.54      3.01 o 
   3   0   8     1461.04     1496.11     22.08 o 
   4   0   8      121.32      120.48      2.65 o 
   5   0   8        5.25        6.91      1.23 o 
   6   0   8      458.58      464.04      9.76 o 
   7   0   8        0.12        0.04      2.26 o 
   8   0   8      727.45      731.29     30.46 o 
  -8   1   8       45.48       44.49      3.41 o 
  -7   1   8      208.80      200.02      7.89 o 
  -6   1   8      431.11      418.85      8.61 o 
  -5   1   8      221.82      230.17      7.46 o 
  -4   1   8      388.69      363.80      6.29 o 
  -3   1   8      255.84      269.86      5.05 o 
  -2   1   8      227.30      212.47      3.84 o 
  -1   1   8      204.48      198.98      4.63 o 
   0   1   8      209.25      198.68      4.46 o 
   1   1   8      200.30      188.93      3.59 o 
   2   1   8      232.15      209.35      3.93 o 
   3   1   8      244.58      269.36      6.40 o 
   4   1   8      390.73      374.76      5.57 o 
   5   1   8      213.95      219.65      4.73 o 
   6   1   8      436.27      431.72      9.10 o 
   7   1   8      210.12      193.92      6.35 o 
   8   1   8       47.54       43.33      6.33 o 
  -8   2   8       19.26       15.95      2.34 o 
  -7   2   8      116.53      114.63      5.69 o 
  -6   2   8      300.41      306.81      6.97 o 
  -5   2   8      827.44      800.92     14.03 o 
  -4   2   8      247.62      247.28      4.13 o 
  -3   2   8       75.69       87.28      2.38 o 
  -2   2   8     2797.45     2846.34     35.82 o 
  -1   2   8       55.77       46.63      1.63 o 
   0   2   8      279.93      262.63      4.66 o 
   1   2   8       58.96       50.49      1.94 o 
   2   2   8     2812.24     2861.49     50.29 o 
   3   2   8       80.27       85.45      2.99 o 
   4   2   8      250.35      246.50      4.19 o 
   5   2   8      838.14      813.60     14.61 o 
   6   2   8      311.09      323.06      6.96 o 
   7   2   8      112.94      110.06      4.20 o 
   8   2   8       20.26       24.48      5.99 o 
  -8   3   8      397.11      426.56     20.76 o 
  -7   3   8      178.19      168.39      5.06 o 
  -6   3   8      655.81      643.64     14.03 o 
  -5   3   8      161.02      152.18      3.67 o 
  -4   3   8      989.18      966.15     15.96 o 
  -3   3   8      250.45      244.23      3.76 o 
  -2   3   8      408.05      419.37      6.48 o 
  -1   3   8       16.76       15.04      1.37 o 
   0   3   8      664.31      633.46      8.76 o 
   1   3   8       16.47       15.21      1.77 o 
   2   3   8      414.18      410.15     10.24 o 
   3   3   8      261.02      255.05      6.72 o 
   4   3   8      975.02      950.27     14.86 o 
   5   3   8      161.21      153.02      3.54 o 
   6   3   8      646.26      630.83     11.09 o 
   7   3   8      174.15      173.48      6.34 o 
   8   3   8      392.48      400.20     23.66 o 
  -8   4   8      340.24      336.80     17.44 o 
  -7   4   8      246.81      250.10      8.66 o 
  -6   4   8      380.71      396.31     11.35 o 
  -5   4   8      296.41      282.99      6.17 o 
  -4   4   8      259.97      244.86      4.02 o 
  -3   4   8     1314.20     1311.67     17.34 o 
  -2   4   8      296.77      311.48      5.50 o 
  -1   4   8      467.97      473.04      6.90 o 
   0   4   8      776.77      783.37     10.79 o 
   1   4   8      479.20      489.14     13.43 o 
   2   4   8      288.72      302.82      8.56 o 
   3   4   8     1336.19     1348.21     20.19 o 
   4   4   8      265.42      250.53      5.54 o 
   5   4   8      305.79      312.03      7.54 o 
   6   4   8      381.83      373.46     11.29 o 
   7   4   8      247.68      237.13     12.02 o 
   8   4   8      342.10      354.48     29.35 o 
  -7   5   8      166.56      141.71      9.08 o 
  -6   5   8      131.24      128.77      5.71 o 
  -5   5   8     1027.07     1017.01     23.33 o 
  -4   5   8       87.31       85.04      2.06 o 
  -3   5   8      514.15      513.15      8.14 o 
  -2   5   8      134.43      128.78      4.17 o 
  -1   5   8      414.76      405.50      6.59 o 
   0   5   8      110.73      108.46      3.29 o 
   1   5   8      412.24      393.74      7.01 o 
   2   5   8      129.73      125.64      3.24 o 
   3   5   8      501.78      500.33      8.41 o 
   4   5   8       85.30       82.64      2.95 o 
   5   5   8     1018.75     1039.63     24.45 o 
   6   5   8      131.38      119.48      4.31 o 
   7   5   8      168.97      156.79      8.54 o 
  -7   6   8      722.77      774.62     48.62 o 
  -6   6   8      106.68       99.07      3.49 o 
  -5   6   8      110.09       98.86      3.08 o 
  -4   6   8      455.51      465.76      8.07 o 
  -3   6   8      346.43      336.98      6.35 o 
  -2   6   8      142.53      150.57      3.24 o 
  -1   6   8      404.29      413.18      7.17 o 
   0   6   8       37.04       43.89      2.24 o 
   1   6   8      415.98      432.03      8.04 o 
   2   6   8      149.94      162.76      3.26 o 
   3   6   8      334.04      317.35      6.26 o 
   4   6   8      459.11      462.10      9.75 o 
   5   6   8      111.59      105.60      3.63 o 
   6   6   8      114.13      108.84      6.28 o 
   7   6   8      726.15      763.47     37.27 o 
  -6   7   8       98.53       86.14      3.87 o 
  -5   7   8      297.83      265.57      8.71 o 
  -4   7   8      139.57      138.05      3.81 o 
  -3   7   8      312.86      329.18      7.92 o 
  -2   7   8      597.65      615.16     10.15 o 
  -1   7   8       57.60       52.78      2.09 o 
   0   7   8     1021.25     1048.57     23.19 o 
   1   7   8       57.52       55.04      1.74 o 
   2   7   8      598.87      623.31     10.79 o 
   3   7   8      305.23      314.88      5.89 o 
   4   7   8      133.34      129.18      3.41 o 
   5   7   8      294.56      277.93      7.35 o 
   6   7   8       95.88       93.82      5.94 o 
  -6   8   8      167.33      152.27      7.48 o 
  -5   8   8       77.70       86.90      3.60 o 
  -4   8   8      144.29      137.04      3.90 o 
  -3   8   8      294.33      286.75      6.23 o 
  -2   8   8       87.59       87.67      4.21 o 
  -1   8   8       17.59       21.86      1.30 o 
   0   8   8      219.81      239.22      5.14 o 
   1   8   8       19.80       23.64      1.06 o 
   2   8   8       84.34       79.25      2.99 o 
   3   8   8      296.69      303.56      6.52 o 
   4   8   8      143.37      140.49      4.09 o 
   5   8   8       75.08       90.57      5.64 o 
   6   8   8      166.49      170.41      9.11 o 
  -5   9   8      172.95      181.00      7.38 o 
  -4   9   8      134.45      120.20      4.46 o 
  -3   9   8      242.20      242.73      7.18 o 
  -2   9   8      104.72      104.92      5.65 o 
  -1   9   8     1007.26     1056.40     25.59 o 
   0   9   8      506.95      529.38     17.43 o 
   1   9   8     1004.93     1069.78     34.35 o 
   2   9   8      105.50      106.19      4.90 o 
   3   9   8      235.18      240.55      8.31 o 
   4   9   8      127.13      114.42      6.22 o 
   5   9   8      176.05      183.78     16.36 o 
  -4  10   8      154.28      150.55      6.70 o 
  -3  10   8      335.67      340.70     12.58 o 
  -2  10   8       30.12       30.82      3.28 o 
  -1  10   8      197.61      208.77      8.44 o 
   0  10   8      110.84      111.18      5.77 o 
   1  10   8      198.72      202.62     11.90 o 
   2  10   8       29.26       30.63      2.64 o 
   3  10   8      329.12      351.13     12.33 o 
   4  10   8      153.13      149.80      6.26 o 
  -2  11   8       11.40        8.07      1.96 o 
  -1  11   8      493.33      518.84     21.81 o 
   0  11   8      535.53      559.01     24.51 o 
   1  11   8      498.04      517.01     17.91 o 
   2  11   8       11.51        8.47      3.05 o 
   1   0   9       34.12       44.10      2.09 o 
   2   0   9      129.05      148.87      3.27 o 
   3   0   9      948.39      957.60     13.77 o 
   4   0   9      483.89      497.18      8.62 o 
   5   0   9      974.28      981.90     17.97 o 
   6   0   9      357.43      360.89      7.99 o 
   7   0   9       31.26       37.21      3.44 o 
   8   0   9        1.77        0.04      2.72 o 
  -8   1   9      295.26      281.25     13.70 o 
  -7   1   9     1155.24     1203.91     40.61 o 
  -6   1   9     1119.30     1167.76     21.04 o 
  -5   1   9      515.67      510.59      9.89 o 
  -4   1   9      892.12      898.81     13.13 o 
  -3   1   9      222.09      204.33      4.30 o 
  -2   1   9      163.26      153.43      4.18 o 
  -1   1   9      211.66      201.63      4.49 o 
   0   1   9      502.33      461.80      8.95 o 
   1   1   9      224.49      221.95      6.39 o 
   2   1   9      169.87      158.50      3.46 o 
   3   1   9      236.77      225.62      4.89 o 
   4   1   9      886.85      902.99     13.43 o 
   5   1   9      515.97      508.45      8.81 o 
   6   1   9     1105.94     1128.59     25.59 o 
   7   1   9     1161.69     1184.60     38.47 o 
   8   1   9      286.99      287.10     14.81 o 
  -8   2   9      507.38      517.07     23.85 o 
  -7   2   9      492.64      500.77     15.45 o 
  -6   2   9      116.41      114.94      4.08 o 
  -5   2   9       95.59       97.98      3.07 o 
  -4   2   9     1724.48     1706.32     26.53 o 
  -3   2   9       44.16       43.66      1.98 o 
  -2   2   9      398.14      383.28      7.06 o 
  -1   2   9      154.57      158.86      3.34 o 
   0   2   9      253.54      224.02      8.32 o 
   1   2   9      149.41      152.33      4.27 o 
   2   2   9      403.65      393.75      9.37 o 
   3   2   9       41.96       52.56      2.15 o 
   4   2   9     1725.51     1710.35     28.95 o 
   5   2   9       98.45      100.70      2.55 o 
   6   2   9      109.86      118.00      3.52 o 
   7   2   9      501.93      479.37     13.88 o 
   8   2   9      511.56      545.23     20.45 o 
  -8   3   9      487.66      526.60     30.72 o 
  -7   3   9      180.28      178.27      6.60 o 
  -6   3   9      924.92      928.26     22.78 o 
  -5   3   9      588.59      599.15     11.57 o 
  -4   3   9      569.62      590.35      9.01 o 
  -3   3   9     1339.57     1286.98     18.12 o 
  -2   3   9     1707.11     1667.37     22.74 o 
  -1   3   9      201.73      203.59      3.75 o 
   0   3   9     1024.10     1030.14     14.49 o 
   1   3   9      196.37      189.65      7.36 o 
   2   3   9     1730.97     1683.84     28.38 o 
   3   3   9     1330.02     1295.01     19.38 o 
   4   3   9      581.33      594.78     12.31 o 
   5   3   9      576.31      580.67     10.64 o 
   6   3   9      926.38      934.66     21.18 o 
   7   3   9      175.46      170.84      6.92 o 
   8   3   9      483.00      500.40     34.59 o 
  -7   4   9      384.24      362.97     14.60 o 
  -6   4   9      461.54      471.14     13.04 o 
  -5   4   9      206.71      198.59      4.96 o 
  -4   4   9      253.13      263.84      5.09 o 
  -3   4   9      431.50      429.29      7.46 o 
  -2   4   9       81.82       79.82      2.53 o 
  -1   4   9      197.01      188.46      3.76 o 
   0   4   9     1504.58     1511.78     25.90 o 
   1   4   9      198.03      195.23      5.56 o 
   2   4   9       82.06       81.74      4.38 o 
   3   4   9      429.34      427.63      7.66 o 
   4   4   9      250.74      255.00      6.39 o 
   5   4   9      208.44      205.81      6.09 o 
   6   4   9      463.56      466.56     17.41 o 
   7   4   9      390.71      355.89     25.15 o 
  -7   5   9      239.83      267.03     13.90 o 
  -6   5   9      117.80      119.97      4.27 o 
  -5   5   9      178.24      169.12      4.05 o 
  -4   5   9      333.48      314.77      6.56 o 
  -3   5   9      918.56      893.23     14.69 o 
  -2   5   9      396.43      396.14      6.68 o 
  -1   5   9     1404.46     1386.14     19.41 o 
   0   5   9      957.29      977.71     14.89 o 
   1   5   9     1414.50     1388.23     31.76 o 
   2   5   9      395.04      403.34      9.61 o 
   3   5   9      940.02      927.64     18.10 o 
   4   5   9      323.05      309.61      6.58 o 
   5   5   9      179.57      177.59      6.41 o 
   6   5   9      114.57      123.07      9.11 o 
   7   5   9      230.82      239.59     15.82 o 
  -7   6   9        0.98        0.54      7.68 o 
  -6   6   9       28.55       23.43      1.98 o 
  -5   6   9      159.94      170.38      4.60 o 
  -4   6   9       51.42       47.59      1.93 o 
  -3   6   9       82.11       88.43      2.37 o 
  -2   6   9      371.06      355.53      6.76 o 
  -1   6   9     1080.60     1103.83     19.24 o 
   0   6   9        5.92        8.61      1.63 o 
   1   6   9     1070.91     1068.08     20.04 o 
   2   6   9      378.31      363.69      7.40 o 
   3   6   9       85.39       89.28      2.89 o 
   4   6   9       52.59       47.22      2.16 o 
   5   6   9      157.97      164.92      5.96 o 
   6   6   9       28.25       20.96      3.81 o 
   7   6   9        0.83        0.00      3.25 o 
  -6   7   9      234.32      248.43     10.69 o 
  -5   7   9        7.13        6.61      1.50 o 
  -4   7   9       28.59       28.25      1.75 o 
  -3   7   9       49.64       49.47      2.07 o 
  -2   7   9      916.70      914.33     20.26 o 
  -1   7   9      585.85      592.16     12.37 o 
   0   7   9       64.34       70.66      3.18 o 
   1   7   9      591.19      620.20     11.57 o 
   2   7   9      903.80      909.96     19.31 o 
   3   7   9       47.57       50.72      1.93 o 
   4   7   9       30.52       28.17      1.65 o 
   5   7   9        6.06        6.98      1.61 o 
   6   7   9      243.95      233.32     24.36 o 
  -5   8   9       35.73       37.20      2.54 o 
  -4   8   9      168.14      176.32      6.68 o 
  -3   8   9      802.69      825.18     17.95 o 
  -2   8   9      149.70      161.83      7.04 o 
  -1   8   9       10.30        9.88      1.21 o 
   0   8   9      527.88      524.66     12.27 o 
   1   8   9       11.69        8.19      1.04 o 
   2   8   9      147.40      154.76      4.69 o 
   3   8   9      804.47      847.43     17.45 o 
   4   8   9      167.61      174.67      5.92 o 
   5   8   9       33.07       30.25      4.53 o 
  -5   9   9      273.20      272.22     13.25 o 
  -4   9   9      352.58      355.53     11.76 o 
  -3   9   9      124.38      130.08      5.28 o 
  -2   9   9        9.57       12.12      1.75 o 
  -1   9   9      580.87      597.17     17.58 o 
   0   9   9        0.08        0.60      2.47 o 
   1   9   9      575.39      587.65     18.23 o 
   2   9   9        7.61        7.25      1.13 o 
   3   9   9      118.66      118.08      4.57 o 
   4   9   9      351.15      327.59     15.85 o 
   5   9   9      277.19      271.30     16.89 o 
  -3  10   9      187.43      177.71      8.38 o 
  -2  10   9      129.00      135.60      6.48 o 
  -1  10   9      236.72      252.47      9.80 o 
   0  10   9       18.09       15.34      4.51 o 
   1  10   9      237.57      257.50     10.03 o 
   2  10   9      132.37      129.60      6.68 o 
   3  10   9      188.61      180.32     10.53 o 
  -1  11   9       22.50       20.00      2.50 o 
   0  11   9        1.91        4.36      1.94 o 
   1  11   9       19.73       18.28      2.85 o 
   0   0  10     1046.03     1082.65     25.94 o 
   1   0  10      732.23      712.13     10.79 o 
   2   0  10      617.65      615.14      9.88 o 
   3   0  10     3974.16     3961.03     59.15 o 
   4   0  10        9.08       13.52      2.58 o 
   5   0  10      642.83      673.02     13.83 o 
   6   0  10       70.61       67.84      2.97 o 
   7   0  10        9.27       10.27      2.43 o 
   8   0  10        1.01        0.00      3.72 o 
  -8   1  10      338.76      333.19     17.70 o 
  -7   1  10       89.59       89.29      4.15 o 
  -6   1  10      487.75      487.54     12.10 o 
  -5   1  10      941.20      953.60     18.04 o 
  -4   1  10      385.71      374.50      6.76 o 
  -3   1  10      401.89      393.97      7.04 o 
  -2   1  10      237.43      232.92      4.71 o 
  -1   1  10      150.02      152.52      4.46 o 
   0   1  10        3.45        8.87      1.89 o 
   1   1  10      137.52      139.05      5.36 o 
   2   1  10      232.17      238.36      5.54 o 
   3   1  10      391.20      385.44      7.94 o 
   4   1  10      392.51      384.61      6.86 o 
   5   1  10      948.46      951.11     19.46 o 
   6   1  10      487.07      498.89     12.88 o 
   7   1  10       92.61       87.24      6.03 o 
   8   1  10      336.02      335.25     17.62 o 
  -7   2  10      165.64      160.61      7.62 o 
  -6   2  10      108.32      108.25      4.81 o 
  -5   2  10      365.19      358.43      7.78 o 
  -4   2  10     1448.82     1478.39     25.18 o 
  -3   2  10      256.25      265.86      5.09 o 
  -2   2  10     3066.20     3002.53     38.86 o 
  -1   2  10      120.60      124.38      3.01 o 
   0   2  10      528.71      524.53      8.81 o 
   1   2  10      118.71      126.26      2.75 o 
   2   2  10     3060.85     2970.90     44.81 o 
   3   2  10      256.41      266.02      5.83 o 
   4   2  10     1447.87     1451.21     23.97 o 
   5   2  10      371.10      367.04      8.20 o 
   6   2  10      101.99       96.35      3.62 o 
   7   2  10      161.81      144.62      6.87 o 
  -7   3  10       24.45       19.55      2.20 o 
  -6   3  10      185.33      187.80      6.57 o 
  -5   3  10      197.16      192.18      4.61 o 
  -4   3  10     1010.75      984.80     17.69 o 
  -3   3  10      234.09      231.65      4.75 o 
  -2   3  10       48.81       46.99      2.07 o 
  -1   3  10      388.11      403.23      9.73 o 
   0   3  10     2458.98     2451.12     34.22 o 
   1   3  10      382.65      373.80     10.99 o 
   2   3  10       50.10       49.39      1.58 o 
   3   3  10      228.39      231.31      5.90 o 
   4   3  10     1015.11      967.60     16.79 o 
   5   3  10      195.51      186.76      4.98 o 
   6   3  10      189.92      188.07      6.59 o 
   7   3  10       25.45       23.63      2.36 o 
  -7   4  10      680.88      735.97     30.73 o 
  -6   4  10       48.31       51.80      3.29 o 
  -5   4  10      109.51      110.42      3.49 o 
  -4   4  10      324.46      305.87      6.67 o 
  -3   4  10     1204.96     1222.30     18.51 o 
  -2   4  10     1118.20     1110.78     17.58 o 
  -1   4  10      552.38      547.59      8.70 o 
   0   4  10      185.66      187.56      7.68 o 
   1   4  10      566.70      578.56     11.18 o 
   2   4  10     1113.21     1106.99     18.37 o 
   3   4  10     1190.72     1202.08     22.35 o 
   4   4  10      331.48      301.18      7.95 o 
   5   4  10      108.50      102.36      4.15 o 
   6   4  10       43.86       47.91      4.98 o 
   7   4  10      677.42      705.07     51.05 o 
  -7   5  10       91.37       89.65      8.33 o 
  -6   5  10        4.52        6.14      1.70 o 
  -5   5  10      187.34      187.93      4.71 o 
  -4   5  10      105.42      101.76      3.05 o 
  -3   5  10      159.47      158.95      3.87 o 
  -2   5  10       56.20       55.74      2.42 o 
  -1   5  10     3311.91     3338.22     58.15 o 
   0   5  10      206.65      207.13      9.62 o 
   1   5  10     3299.42     3317.57     63.10 o 
   2   5  10       53.61       56.49      2.36 o 
   3   5  10      154.18      162.69      4.17 o 
   4   5  10      104.16      100.97      4.41 o 
   5   5  10      193.42      194.61      6.33 o 
   6   5  10        4.02        3.84      1.99 o 
   7   5  10       93.41       93.22      9.88 o 
  -6   6  10       70.46       72.83      3.10 o 
  -5   6  10       80.10       94.54      3.39 o 
  -4   6  10       64.28       65.37      2.74 o 
  -3   6  10      246.72      246.83      5.34 o 
  -2   6  10      326.73      332.31      6.83 o 
  -1   6  10      459.01      463.68      9.67 o 
   0   6  10      429.07      445.63     11.09 o 
   1   6  10      452.99      446.96     11.03 o 
   2   6  10      316.90      313.14      7.93 o 
   3   6  10      253.41      255.28      8.16 o 
   4   6  10       64.94       69.59      2.55 o 
   5   6  10       79.69       89.08      4.64 o 
   6   6  10       68.85       53.88      5.82 o 
  -6   7  10      188.19      185.62     11.74 o 
  -5   7  10       32.54       39.06      2.17 o 
  -4   7  10      154.05      161.70      5.44 o 
  -3   7  10      353.56      369.98      8.63 o 
  -2   7  10      178.07      186.95      5.04 o 
  -1   7  10      421.03      434.55     10.58 o 
   0   7  10     2937.27     3021.45     82.65 o 
   1   7  10      427.40      428.33     13.95 o 
   2   7  10      177.72      176.60      5.58 o 
   3   7  10      360.82      368.88     10.67 o 
   4   7  10      156.68      159.68      5.38 o 
   5   7  10       31.26       39.02      2.81 o 
   6   7  10      181.22      209.88     13.75 o 
  -5   8  10       16.20       11.59      1.76 o 
  -4   8  10       22.00       23.41      1.65 o 
  -3   8  10      161.50      169.62      5.74 o 
  -2   8  10      415.99      440.48      9.80 o 
  -1   8  10      190.17      197.82      6.31 o 
   0   8  10      242.00      227.12      6.46 o 
   1   8  10      195.07      205.49      5.96 o 
   2   8  10      423.95      437.93     13.38 o 
   3   8  10      160.90      171.79      5.46 o 
   4   8  10       23.40       21.45      2.06 o 
   5   8  10       14.89       14.80      4.36 o 
  -4   9  10       12.99       15.92      3.28 o 
  -3   9  10      230.89      223.80      7.14 o 
  -2   9  10      305.88      301.99     11.08 o 
  -1   9  10      556.05      598.60     17.74 o 
   0   9  10      259.21      257.90      8.25 o 
   1   9  10      555.75      566.22     25.04 o 
   2   9  10      311.33      300.02     14.37 o 
   3   9  10      235.36      244.75      9.57 o 
   4   9  10       12.12       19.00      2.63 o 
  -3  10  10      665.58      691.54     26.72 o 
  -2  10  10       67.30       54.05      4.42 o 
  -1  10  10      353.93      359.43     15.37 o 
   0  10  10        6.58        8.34      2.37 o 
   1  10  10      350.58      377.02     16.93 o 
   2  10  10       67.91       66.69      5.69 o 
   3  10  10      674.17      693.78     41.99 o 
   1   0  11      681.85      645.79     11.63 o 
   2   0  11       64.19       72.53      2.61 o 
   3   0  11       91.08       91.70      2.85 o 
   4   0  11      500.16      515.97     10.26 o 
   5   0  11       13.08       13.52      1.50 o 
   6   0  11       37.43       42.79      2.93 o 
   7   0  11       15.41       11.08      2.48 o 
  -7   1  11      118.50      123.38      7.97 o 
  -6   1  11      299.39      298.06      9.18 o 
  -5   1  11      340.16      353.44      7.57 o 
  -4   1  11      769.17      784.88     14.10 o 
  -3   1  11       55.56       55.64      2.27 o 
  -2   1  11      473.09      465.53      7.97 o 
  -1   1  11       47.18       43.49      2.32 o 
   0   1  11      490.66      489.31      8.93 o 
   1   1  11       41.89       36.91      2.51 o 
   2   1  11      462.67      458.62      8.81 o 
   3   1  11       63.78       62.99      2.13 o 
   4   1  11      761.32      777.09     13.50 o 
   5   1  11      335.76      356.52      8.19 o 
   6   1  11      312.21      310.44      9.43 o 
   7   1  11      116.79      119.32      5.39 o 
  -7   2  11       33.09       37.49      5.62 o 
  -6   2  11       33.44       34.70      3.39 o 
  -5   2  11      175.34      162.27      6.78 o 
  -4   2  11     1030.76     1020.68     20.32 o 
  -3   2  11      933.08      904.73     13.55 o 
  -2   2  11       77.80       75.79      2.49 o 
  -1   2  11      611.37      620.00     10.30 o 
   0   2  11      679.60      650.74     11.97 o 
   1   2  11      608.30      603.47     11.71 o 
   2   2  11       76.00       77.72      2.56 o 
   3   2  11      930.78      893.27     17.60 o 
   4   2  11     1015.80      997.46     17.85 o 
   5   2  11      169.87      168.23      5.17 o 
   6   2  11       32.93       28.25      2.55 o 
   7   2  11       31.70       26.54      3.05 o 
  -7   3  11      155.43      147.97      9.34 o 
  -6   3  11     1185.73     1228.71     37.01 o 
  -5   3  11       79.96       82.87      2.86 o 
  -4   3  11       20.36       21.98      1.51 o 
  -3   3  11      188.27      181.37      6.78 o 
  -2   3  11     1053.82     1047.40     15.37 o 
  -1   3  11      327.05      327.37      8.05 o 
   0   3  11      140.70      136.34      3.50 o 
   1   3  11      333.07      332.50      7.74 o 
   2   3  11     1009.65      987.66     23.28 o 
   3   3  11      185.75      181.60      8.81 o 
   4   3  11       19.60       23.33      1.49 o 
   5   3  11       81.91       89.01      3.02 o 
   6   3  11     1205.70     1238.97     41.97 o 
   7   3  11      159.98      150.27      7.17 o 
  -7   4  11       25.62       27.00      3.14 o 
  -6   4  11      138.12      138.64      6.45 o 
  -5   4  11      811.76      818.51     20.08 o 
  -4   4  11      174.33      177.72      4.04 o 
  -3   4  11      997.59     1006.99     17.63 o 
  -2   4  11      240.48      231.24      5.23 o 
  -1   4  11      764.46      742.59     12.50 o 
   0   4  11      565.39      557.79     14.18 o 
   1   4  11      737.30      721.40     16.30 o 
   2   4  11      243.67      235.69      6.34 o 
   3   4  11      999.50      977.23     22.17 o 
   4   4  11      166.03      158.52      4.31 o 
   5   4  11      804.37      796.70     24.13 o 
   6   4  11      135.34      130.26      9.08 o 
   7   4  11       25.09       25.65      9.27 o 
  -6   5  11      304.92      295.19      9.63 o 
  -5   5  11      157.11      159.48      5.39 o 
  -4   5  11      289.77      283.57      8.34 o 
  -3   5  11      173.83      169.78      3.78 o 
  -2   5  11      405.66      415.91      8.92 o 
  -1   5  11       41.44       39.77      2.37 o 
   0   5  11     1313.58     1302.35     34.14 o 
   1   5  11       40.44       37.74      2.84 o 
   2   5  11      406.93      424.23     13.06 o 
   3   5  11      174.06      164.19      4.76 o 
   4   5  11      289.97      285.51      8.67 o 
   5   5  11      159.95      159.72      5.27 o 
   6   5  11      303.18      279.06     23.52 o 
  -6   6  11       61.48       55.70      3.54 o 
  -5   6  11      406.38      420.87     11.69 o 
  -4   6  11      269.82      261.32      8.59 o 
  -3   6  11      104.06      102.31      3.78 o 
  -2   6  11      164.29      155.20      4.03 o 
  -1   6  11       43.57       46.18      3.87 o 
   0   6  11       99.65       91.50      5.24 o 
   1   6  11       50.14       51.17      3.27 o 
   2   6  11      163.80      161.38      7.33 o 
   3   6  11      101.83      105.27      5.00 o 
   4   6  11      267.06      263.77      8.39 o 
   5   6  11      405.97      417.40     15.05 o 
   6   6  11       59.75       61.12      6.97 o 
  -5   7  11       45.71       41.66      2.40 o 
  -4   7  11      304.48      317.67      8.92 o 
  -3   7  11       98.91       97.23      3.22 o 
  -2   7  11      211.36      206.63      6.31 o 
  -1   7  11      260.08      256.36      7.70 o 
   0   7  11      526.00      518.76     15.96 o 
   1   7  11      255.43      249.91      8.43 o 
   2   7  11      231.53      228.89      6.49 o 
   3   7  11       95.94       85.43      3.62 o 
   4   7  11      311.28      314.41     11.66 o 
   5   7  11       45.41       44.29      3.12 o 
  -4   8  11      153.21      153.68      9.85 o 
  -3   8  11        6.37        8.53      1.76 o 
  -2   8  11      141.24      142.92     10.18 o 
  -1   8  11      203.63      213.55      8.98 o 
   0   8  11       29.12       34.21      2.60 o 
   1   8  11      198.32      196.62      6.80 o 
   2   8  11      143.53      148.94      8.33 o 
   3   8  11        5.65        5.57      2.14 o 
   4   8  11      160.24      158.90     11.17 o 
  -3   9  11      213.62      226.55      8.88 o 
  -2   9  11      241.63      237.68      9.75 o 
  -1   9  11      137.57      149.58     10.82 o 
   0   9  11       29.63       28.04      3.63 o 
   1   9  11      145.56      154.40      7.61 o 
   2   9  11      249.21      268.27     12.56 o 
   3   9  11      224.46      209.12     13.11 o 
  -1  10  11      298.01      308.88     13.67 o 
   0  10  11       46.18       36.29      3.76 o 
   1  10  11      307.99      336.63     13.74 o 
   0   0  12     1305.05     1415.93     33.94 o 
   1   0  12       67.24       68.75      2.78 o 
   2   0  12      153.75      152.68      4.25 o 
   3   0  12      318.96      317.37      7.22 o 
   4   0  12       50.43       43.31      2.34 o 
   5   0  12        8.02        9.69      1.01 o 
   6   0  12      185.42      189.79      7.35 o 
   7   0  12       41.76       46.75      3.91 o 
  -7   1  12       68.71       69.62      4.10 o 
  -6   1  12       36.63       30.46      3.46 o 
  -5   1  12      181.70      171.71      4.39 o 
  -4   1  12      500.40      504.80      9.93 o 
  -3   1  12      505.19      501.61      9.39 o 
  -2   1  12      151.65      142.33      3.74 o 
  -1   1  12       19.98       20.36      1.88 o 
   0   1  12      572.18      570.95     11.74 o 
   1   1  12       24.19       20.21      1.84 o 
   2   1  12      150.59      137.74      3.86 o 
   3   1  12      499.94      499.34     10.15 o 
   4   1  12      494.68      495.93     10.01 o 
   5   1  12      196.00      192.87      4.78 o 
   6   1  12       36.20       36.63      2.56 o 
   7   1  12       69.72       65.10      5.33 o 
  -7   2  12       64.37       63.01      6.26 o 
  -6   2  12       19.91       20.26      2.62 o 
  -5   2  12      131.68      127.79      5.29 o 
  -4   2  12      145.43      142.03      4.42 o 
  -3   2  12      174.94      173.03      4.46 o 
  -2   2  12      830.40      815.81     13.46 o 
  -1   2  12      488.80      553.00     10.64 o 
   0   2  12        1.02        3.65      1.72 o 
   1   2  12      495.61      555.13     10.79 o 
   2   2  12      822.09      803.23     16.09 o 
   3   2  12      180.21      165.41      4.68 o 
   4   2  12      145.10      137.17      3.66 o 
   5   2  12      133.21      137.73      3.52 o 
   6   2  12       22.74       22.84      2.03 o 
   7   2  12       66.01       66.08      6.36 o 
  -6   3  12      139.84      137.39      5.27 o 
  -5   3  12       17.68       18.58      2.17 o 
  -4   3  12      594.93      617.72     13.84 o 
  -3   3  12      442.58      447.71      9.15 o 
  -2   3  12      290.72      290.89      5.77 o 
  -1   3  12      343.19      332.69      7.25 o 
   0   3  12      326.83      332.73      7.53 o 
   1   3  12      343.47      338.20      9.30 o 
   2   3  12      295.15      284.56      6.91 o 
   3   3  12      442.60      436.29      9.41 o 
   4   3  12      608.53      612.30     14.42 o 
   5   3  12       15.73       16.44      1.44 o 
   6   3  12      137.13      138.96      5.53 o 
  -6   4  12      415.15      435.84     13.64 o 
  -5   4  12       61.11       61.41      3.39 o 
  -4   4  12       38.29       35.80      1.64 o 
  -3   4  12      456.06      452.67      9.38 o 
  -2   4  12      307.38      321.95      7.21 o 
  -1   4  12      265.14      282.11      5.61 o 
   0   4  12      530.51      569.32     13.42 o 
   1   4  12      258.60      274.60      6.42 o 
   2   4  12      313.16      327.93      9.59 o 
   3   4  12      453.73      454.91     10.22 o 
   4   4  12       38.44       42.68      2.46 o 
   5   4  12       64.23       57.53      2.84 o 
   6   4  12      421.20      418.36     23.48 o 
  -6   5  12      122.42      116.60      5.97 o 
  -5   5  12      700.80      736.25     26.11 o 
  -4   5  12        3.53        5.37      1.54 o 
  -3   5  12       92.10       93.03      3.50 o 
  -2   5  12       99.09      102.46      3.59 o 
  -1   5  12      265.24      261.43      6.40 o 
   0   5  12        0.61        1.56      1.45 o 
   1   5  12      267.38      257.49      7.11 o 
   2   5  12       99.10      105.12      3.51 o 
   3   5  12       85.22       83.31      2.89 o 
   4   5  12        3.66        7.53      1.42 o 
   5   5  12      710.48      754.62     20.89 o 
   6   5  12      122.18      137.13      7.04 o 
  -5   6  12       57.78       51.00      3.71 o 
  -4   6  12        9.80       10.74      1.58 o 
  -3   6  12      177.96      184.55      5.81 o 
  -2   6  12       96.06       98.65      4.40 o 
  -1   6  12      126.08      132.48      5.36 o 
   0   6  12        0.15        1.77      2.25 o 
   1   6  12      131.20      135.59      5.61 o 
   2   6  12       88.44       90.94      3.57 o 
   3   6  12      174.20      177.57      5.51 o 
   4   6  12        9.76       11.88      1.79 o 
   5   6  12       59.63       51.20      3.20 o 
  -5   7  12        4.11        0.36      3.64 o 
  -4   7  12       29.18       32.78      3.17 o 
  -3   7  12      124.13      118.76      3.55 o 
  -2   7  12      243.74      240.52      7.28 o 
  -1   7  12       57.79       56.19      4.58 o 
   0   7  12       92.08       90.33      4.22 o 
   1   7  12       55.50       48.84      2.80 o 
   2   7  12      244.95      231.87      7.52 o 
   3   7  12      125.84      127.67      5.35 o 
   4   7  12       27.27       32.28      2.96 o 
   5   7  12        4.85        1.14      1.77 o 
  -4   8  12       17.68       11.72      3.07 o 
  -3   8  12       39.03       38.37      3.69 o 
  -2   8  12       65.56       62.22      3.26 o 
  -1   8  12        3.65        2.24      1.91 o 
   0   8  12       11.84        9.90      2.77 o 
   1   8  12        4.25        0.53      2.62 o 
   2   8  12       62.54       55.07      3.60 o 
   3   8  12       39.31       37.89      3.68 o 
   4   8  12       15.89       20.20      4.13 o 
  -2   9  12      162.69      165.74      9.54 o 
  -1   9  12      383.70      394.65     16.75 o 
   0   9  12      205.48      187.55      7.02 o 
   1   9  12      381.76      366.84     20.37 o 
   2   9  12      160.79      164.44      9.65 o 
   1   0  13       36.43       32.71      1.92 o 
   2   0  13      297.27      242.44      5.83 o 
   3   0  13       99.28       93.94      3.40 o 
   4   0  13       14.49       19.88      2.01 o 
   5   0  13      167.86      176.43      4.82 o 
   6   0  13      212.29      213.21      8.41 o 
  -6   1  13      167.05      181.20      7.80 o 
  -5   1  13       48.86       44.21      3.01 o 
  -4   1  13      262.44      262.90      8.26 o 
  -3   1  13      436.24      447.81     10.02 o 
  -2   1  13     1298.96     1296.79     22.34 o 
  -1   1  13      189.70      200.91      5.70 o 
   0   1  13      550.22      445.53     13.24 o 
   1   1  13      184.75      186.98      5.43 o 
   2   1  13     1321.85     1333.26     24.09 o 
   3   1  13      438.16      440.68      9.26 o 
   4   1  13      268.63      277.51      7.19 o 
   5   1  13       51.57       53.91      2.37 o 
   6   1  13      159.15      169.69      9.73 o 
  -6   2  13      225.60      220.97     10.00 o 
  -5   2  13       27.38       26.43      2.67 o 
  -4   2  13      367.20      370.23      9.56 o 
  -3   2  13      110.49       98.25      3.47 o 
  -2   2  13       70.67       72.08      2.55 o 
  -1   2  13      344.50      328.17      7.37 o 
   0   2  13        6.13        4.62      1.56 o 
   1   2  13      343.85      321.97      7.35 o 
   2   2  13       72.52       63.91      2.76 o 
   3   2  13      107.92       93.95      3.34 o 
   4   2  13      377.92      398.27      8.70 o 
   5   2  13       28.02       24.30      1.49 o 
   6   2  13      221.93      217.72     10.61 o 
  -6   3  13      253.60      255.61     10.60 o 
  -5   3  13        1.85        0.00      1.54 o 
  -4   3  13      439.02      429.60     11.44 o 
  -3   3  13      643.85      622.09     15.53 o 
  -2   3  13     1011.18     1044.85     20.09 o 
  -1   3  13      412.61      392.99      8.10 o 
   0   3  13      457.77      437.15      9.47 o 
   1   3  13      416.07      398.92      8.10 o 
   2   3  13     1033.50     1051.70     25.17 o 
   3   3  13      650.08      646.45     16.63 o 
   4   3  13      447.27      417.82     11.43 o 
   5   3  13        1.57        1.56      1.54 o 
   6   3  13      249.84      264.36     14.31 o 
  -6   4  13       47.53       43.47      3.09 o 
  -5   4  13      293.01      276.21     11.21 o 
  -4   4  13      320.38      329.22      9.91 o 
  -3   4  13      269.28      285.22      7.95 o 
  -2   4  13       33.99       25.46      1.79 o 
  -1   4  13       13.90       16.70      1.54 o 
   0   4  13     1584.69     1570.83     38.15 o 
   1   4  13       17.85       25.25      3.06 o 
   2   4  13       34.87       29.36      2.62 o 
   3   4  13      265.49      274.27      7.96 o 
   4   4  13      316.62      335.57      9.95 o 
   5   4  13      295.94      279.24     10.07 o 
   6   4  13       44.56       44.42      4.49 o 
  -5   5  13        9.39       11.14      2.48 o 
  -4   5  13      153.76      159.39      5.22 o 
  -3   5  13      647.70      662.54     19.21 o 
  -2   5  13       96.60       94.64      3.39 o 
  -1   5  13      389.88      408.47     10.01 o 
   0   5  13       16.19       18.21      2.26 o 
   1   5  13      400.82      387.32     13.52 o 
   2   5  13       96.03       82.24      3.68 o 
   3   5  13      665.66      675.35     17.98 o 
   4   5  13      154.72      142.96      6.18 o 
   5   5  13       10.55       13.44      2.31 o 
  -5   6  13      374.30      406.39     15.18 o 
  -4   6  13       46.99       38.80      2.60 o 
  -3   6  13      442.08      452.98     13.70 o 
  -2   6  13       35.98       38.79      2.29 o 
  -1   6  13      354.33      353.29     11.51 o 
   0   6  13       37.92       46.14      3.28 o 
   1   6  13      350.05      328.80     10.92 o 
   2   6  13       36.58       34.12      2.97 o 
   3   6  13      436.95      457.33     13.78 o 
   4   6  13       51.51       40.20      3.91 o 
   5   6  13      361.51      365.69     27.86 o 
  -4   7  13       84.71       89.53      6.48 o 
  -3   7  13       37.74       35.62      3.04 o 
  -2   7  13      270.42      275.23     13.40 o 
  -1   7  13        9.66        6.55      2.34 o 
   0   7  13        0.01        1.62      1.75 o 
   1   7  13       10.15        5.90      2.76 o 
   2   7  13      261.13      271.98     18.19 o 
   3   7  13       37.84       35.46      4.53 o 
   4   7  13       83.67       83.23      6.32 o 
  -3   8  13       18.47       23.02      7.34 o 
  -2   8  13       47.80       47.70      6.00 o 
  -1   8  13      277.18      311.19     13.98 o 
   0   8  13      742.69      790.28     30.30 o 
   1   8  13      275.84      302.89     15.03 o 
   2   8  13       47.46       49.98      4.32 o 
   3   8  13       18.40       18.42      3.32 o 
   0   9  13      106.05       96.55     15.46 o 
   0   0  14       47.63       48.35      5.38 o 
   1   0  14        4.76       10.03      1.48 o 
   2   0  14        4.64        7.16      3.96 o 
   3   0  14      476.21      517.64     10.13 o 
   4   0  14      207.03      193.15      6.09 o 
   5   0  14       26.02       23.57      2.23 o 
   6   0  14       22.10       23.71      3.33 o 
  -6   1  14        0.55        1.42      2.19 o 
  -5   1  14      150.34      148.70      8.65 o 
  -4   1  14      355.18      376.33     11.03 o 
  -3   1  14      210.20      203.23      5.37 o 
  -2   1  14        8.40       14.56      1.83 o 
  -1   1  14      213.74      200.22      5.90 o 
   0   1  14        0.13        2.52      1.46 o 
   1   1  14      201.25      184.21      6.41 o 
   2   1  14        8.94       10.19      1.65 o 
   3   1  14      210.92      200.74      5.57 o 
   4   1  14      353.00      356.50      9.49 o 
   5   1  14      145.84      138.27      5.33 o 
   6   1  14        0.55        0.00      1.71 o 
  -5   2  14        8.83        8.91      1.79 o 
  -4   2  14      157.54      173.12      6.34 o 
  -3   2  14       88.21       86.71      5.21 o 
  -2   2  14      409.21      450.59     10.14 o 
  -1   2  14       20.10       18.66      1.62 o 
   0   2  14       16.65       17.23      2.00 o 
   1   2  14       20.85       21.46      1.61 o 
   2   2  14      402.62      429.02     13.65 o 
   3   2  14       91.56       86.78      3.40 o 
   4   2  14      159.63      164.39      4.97 o 
   5   2  14        7.86        7.93      1.76 o 
  -5   3  14       90.05       89.55      6.35 o 
  -4   3  14      420.58      433.28     11.59 o 
  -3   3  14       44.23       53.50      3.38 o 
  -2   3  14       54.30       49.70      2.56 o 
  -1   3  14       24.65       22.53      2.06 o 
   0   3  14      472.14      555.38     12.95 o 
   1   3  14       24.52       24.22      1.35 o 
   2   3  14       52.76       43.03      2.34 o 
   3   3  14       42.53       47.03      2.71 o 
   4   3  14      416.87      406.72     10.74 o 
   5   3  14       90.76       85.41      4.69 o 
  -5   4  14      140.38      137.46      5.59 o 
  -4   4  14       97.36      106.26      4.22 o 
  -3   4  14      193.27      206.11      6.68 o 
  -2   4  14      290.79      300.35      7.55 o 
  -1   4  14       55.94       59.99      2.82 o 
   0   4  14        0.68        5.41      2.63 o 
   1   4  14       51.81       47.83      2.99 o 
   2   4  14      287.84      282.54      8.67 o 
   3   4  14      199.67      214.55      7.03 o 
   4   4  14      101.39       96.97      5.49 o 
   5   4  14      137.77      134.88      8.01 o 
  -4   5  14       52.01       56.11      3.59 o 
  -3   5  14      122.07      118.09      4.60 o 
  -2   5  14       69.46       72.31      3.72 o 
  -1   5  14      477.24      519.54     15.27 o 
   0   5  14      214.19      218.57     10.10 o 
   1   5  14      464.85      464.26     15.72 o 
   2   5  14       67.52       71.58      4.88 o 
   3   5  14      123.65      126.84      5.10 o 
   4   5  14       51.16       48.39      3.18 o 
  -4   6  14       39.88       34.83      4.10 o 
  -3   6  14       23.95       23.62      3.93 o 
  -2   6  14       59.69       70.71      4.92 o 
  -1   6  14      174.46      163.68      7.30 o 
   0   6  14       10.14       10.38      5.43 o 
   1   6  14      174.93      169.94      8.21 o 
   2   6  14       54.75       66.23      5.48 o 
   3   6  14       27.62       32.69      3.61 o 
   4   6  14       41.74       35.66      8.80 o 
  -3   7  14      210.58      235.56     13.66 o 
  -2   7  14       31.10       27.22      4.13 o 
  -1   7  14      181.85      166.54     11.49 o 
   0   7  14      198.71      200.32      8.54 o 
   1   7  14      181.70      178.53     14.76 o 
   2   7  14       29.97       34.66      3.96 o 
   3   7  14      208.67      216.82     13.52 o 
  -1   8  14      123.85      124.10      7.90 o 
   0   8  14       40.37       46.03      3.73 o 
   1   8  14      120.30      125.89      7.90 o 
   1   0  15      201.74      207.93      6.40 o 
   2   0  15       49.52       54.30      3.06 o 
   3   0  15      294.87      286.65      9.68 o 
   4   0  15       13.29       14.19      1.86 o 
   5   0  15      340.85      343.03     13.94 o 
  -5   1  15       38.90       34.48      3.41 o 
  -4   1  15      248.17      248.37      7.64 o 
  -3   1  15      183.48      192.42      6.18 o 
  -2   1  15      293.52      304.15      7.99 o 
  -1   1  15       52.27       56.51      2.67 o 
   0   1  15       71.94       58.25      2.76 o 
   1   1  15       55.50       58.98      3.62 o 
   2   1  15      290.91      306.88      8.60 o 
   3   1  15      180.13      179.78      6.20 o 
   4   1  15      249.04      240.70      8.15 o 
   5   1  15       39.61       46.16      3.90 o 
  -5   2  15      146.06      140.82      5.57 o 
  -4   2  15      762.55      762.30     25.96 o 
  -3   2  15       33.62       35.23      2.64 o 
  -2   2  15       30.90       33.52      3.20 o 
  -1   2  15       14.90       14.40      1.52 o 
   0   2  15      707.95      713.52     20.60 o 
   1   2  15       13.65       12.29      1.84 o 
   2   2  15       31.75       30.29      2.01 o 
   3   2  15       31.09       33.51      2.44 o 
   4   2  15      761.63      740.86     24.32 o 
   5   2  15      149.06      155.36      8.32 o 
  -4   3  15      105.50      104.17      4.53 o 
  -3   3  15      372.49      379.05     13.75 o 
  -2   3  15     1077.55     1121.24     32.65 o 
  -1   3  15       32.99       33.74      2.26 o 
   0   3  15       49.63       44.69      1.93 o 
   1   3  15       30.69       32.14      3.25 o 
   2   3  15     1060.07     1091.18     44.99 o 
   3   3  15      375.67      365.75     10.03 o 
   4   3  15      102.90      104.16      8.73 o 
  -4   4  15      110.27      116.03      5.64 o 
  -3   4  15      175.24      173.56      6.48 o 
  -2   4  15       55.84       56.29      2.53 o 
  -1   4  15      388.65      361.68     10.68 o 
   0   4  15      420.16      439.80     13.87 o 
   1   4  15      390.64      357.80     14.18 o 
   2   4  15       52.80       48.02      5.26 o 
   3   4  15      167.22      151.60      5.64 o 
   4   4  15      116.34      122.81      5.66 o 
  -3   5  15      550.91      586.71     20.21 o 
  -2   5  15       10.95        8.43      2.74 o 
  -1   5  15      407.65      436.27     16.07 o 
   0   5  15      213.09      197.38      7.62 o 
   1   5  15      405.59      416.11     18.65 o 
   2   5  15       11.30        9.61      2.37 o 
   3   5  15      545.96      562.11     21.46 o 
  -3   6  15       22.96       23.01      4.43 o 
  -2   6  15       76.16       69.63      5.42 o 
  -1   6  15      361.66      351.59     17.75 o 
   0   6  15       38.38       37.09      3.89 o 
   1   6  15      360.71      352.08     20.54 o 
   2   6  15       79.75       66.44      8.36 o 
   3   6  15       21.31       25.81      3.64 o 
  -1   7  15      101.21      110.02      6.17 o 
   0   7  15       86.91       88.90      5.04 o 
   1   7  15      100.79       89.82      5.91 o 
   0   0  16       27.71       23.71      3.08 o 
   1   0  16      146.07      138.87      6.15 o 
   2   0  16       86.09       84.92      4.30 o 
   3   0  16      409.49      414.50     14.49 o 
   4   0  16      196.87      203.64      7.15 o 
  -4   1  16      371.21      395.53     13.07 o 
  -3   1  16      305.28      305.06      9.66 o 
  -2   1  16      170.11      155.53      5.82 o 
  -1   1  16       85.52       78.30      3.72 o 
   0   1  16       57.48       60.05      2.88 o 
   1   1  16       84.26       78.48      3.53 o 
   2   1  16      169.33      152.25      8.31 o 
   3   1  16      302.74      298.42     11.45 o 
   4   1  16      371.11      404.85     25.34 o 
  -4   2  16       48.62       54.21      2.84 o 
  -3   2  16       82.95       89.08      3.82 o 
  -2   2  16      655.48      654.67     20.75 o 
  -1   2  16       14.00       12.83      2.01 o 
   0   2  16      188.98      206.36      6.57 o 
   1   2  16       13.52       11.08      1.78 o 
   2   2  16      656.53      628.16     20.94 o 
   3   2  16       85.14       89.04      3.53 o 
   4   2  16       50.50       42.95      6.94 o 
  -3   3  16      159.55      150.20      8.44 o 
  -2   3  16       53.11       55.02      5.74 o 
  -1   3  16       30.39       34.64      2.95 o 
   0   3  16      689.51      742.00     21.27 o 
   1   3  16       30.54       31.22      2.75 o 
   2   3  16       53.93       54.58      3.64 o 
   3   3  16      157.83      137.80      5.71 o 
  -3   4  16      350.05      348.66     14.50 o 
  -2   4  16      139.26      160.94      6.55 o 
  -1   4  16      131.88      130.03      6.71 o 
   0   4  16        3.43        5.73      2.22 o 
   1   4  16      130.11      128.24      9.42 o 
   2   4  16      143.09      157.71      7.79 o 
   3   4  16      352.28      346.21     14.80 o 
  -2   5  16       72.20       74.42      6.68 o 
  -1   5  16      510.50      527.32     21.85 o 
   0   5  16       92.22       81.79      4.80 o 
   1   5  16      506.25      558.37     23.73 o 
   2   5  16       71.88       69.59      4.56 o 
   0   6  16       41.46       37.42      4.70 o 
   1   0  17        4.68        1.12      5.62 o 
   2   0  17      498.71      516.13     15.47 o 
   3   0  17      108.64      114.71      6.48 o 
  -3   1  17      406.56      425.88     22.41 o 
  -2   1  17      402.83      416.21     15.64 o 
  -1   1  17      139.20      143.10      6.41 o 
   0   1  17       20.63       12.96      2.08 o 
   1   1  17      139.71      145.04      7.84 o 
   2   1  17      400.48      394.03     16.44 o 
   3   1  17      403.51      392.41     26.05 o 
  -2   2  17       74.06       85.19      4.31 o 
  -1   2  17       51.11       52.70      3.39 o 
   0   2  17      107.15      110.16      4.77 o 
   1   2  17       51.34       44.52      5.49 o 
   2   2  17       72.05       93.73      5.99 o 
  -2   3  17      779.53      820.52     31.25 o 
  -1   3  17      196.40      203.46     10.21 o 
   0   3  17        0.50        0.21      2.48 o 
   1   3  17      195.02      189.08      8.50 o 
   2   3  17      769.16      816.32     38.42 o 
  -1   4  17      226.50      254.54     12.83 o 
   0   4  17      335.80      332.19     12.22 o 
   1   4  17      221.13      262.78     24.72 o 
   0   0  18      888.78      875.23     45.96 o 
   0   1  18       20.50       25.19      2.47 o 
                                                 
